# Supplementary material for: Analysis of safety risks in mixed driving of manual and automawtic vehicles: multiple perspectives
Source: PLoS One. 2025 May 15;20(5):e0320834. doi: 10.1371/journal.pone.0320834 (PMC12080778; doi:10.1371/journal.pone.0320834)
Supplement: S1 Data — (XLSX) [file pone.0320834.s001.xlsx]

## Sheet: crash reports(DMV)
Number	Date of Accident	Weekday/Workday	Accident Month	Time of Accident	Accident Hour	CAV Vehicle Damage Level	Vehicle was	Weather	Lighting Conditions	Roadway Surface	Roadway Conditions	Movement Preceding Collision (CAV)	Movement Preceding Collision (HV)	Type of Collision	Was Autonomous Driving Mode Enabled	Vehicle Type Involved in Accident	At Intersection	Intersection Type	Traffic Control Present	Type of Traffic Control	One-Way Road	Number of Lanes	Type of Median/Center Divider	Road Grade/Slope	Road Curvature
1	2019-01-07	Mon	1	18:54:00	19	Moderate	Moped	CLEAR	DARK	DRY	NO UNUSUAL CONDITIONS	MAKING LEFT TURN	PASSING OTHER VEHICLE	SIDE SWIPE	No	Moped	Yes	Cross Intersection	Yes	Traffic Signal Control	No	Two-Way Four-Lane Road	Two-Way Centerline	Low Slope	Low Curvature
3	2019-01-10	Thu	1	14:52:00	13	Moderate	Unknown	CLEAR	DAYLIGHT	DRY	NO UNUSUAL CONDITIONS	STOPPED	PROCEEDING STRAIGHT	REAR END	No	Unknown	Yes	Cross Intersection	Yes	Traffic Signal Control	No	Two-Way Three-Lane Road	Two-Way Centerline	Low Slope	Low Curvature
4	2019-01-26	Sat	1	15:24:00	15	Mild	Passenger Car	CLEAR	DAYLIGHT	DRY	NO UNUSUAL CONDITIONS	STOPPED	MAKING RIGHT TURN	REAR END	No	Passenger Car	Yes	Cross Intersection	Yes	Traffic Signal Control	No	Two-Way Five-Lane Road	Two-Way Physical Separation	Low Slope	Low Curvature
5	2019-02-06	Wed	2	09:08:00	9	Mild	Passenger Car	Cloudy	DAYLIGHT	DRY	NO UNUSUAL CONDITIONS	STOPPED	PROCEEDING STRAIGHT	REAR END	Yes	Passenger Car	No		No	No Control				Low Slope	Low Curvature
6	2019-02-10	Sun	2	16:14:00	16	Mild	Passenger Car	CLEAR	DAYLIGHT	DRY	NO UNUSUAL CONDITIONS	CHANGING LANES	PROCEEDING STRAIGHT	SIDE SWIPE	No	Passenger Car	No		No	No Control				Low Slope	Low Curvature
7	2019-02-14	Thu	2	05:30:00	5	Mild	Unknown	RAINING	DARK	WET	NO UNUSUAL CONDITIONS	PROCEEDING STRAIGHT	PROCEEDING STRAIGHT	REAR END	No	Unknown	Yes	Cross Intersection	Yes	Traffic Signal Control	Yes	Three-Lane Road	None	High Slope	Low Curvature
8	2019-02-26	Tue	2	06:56:00	7	Severe	Passenger Car	Cloudy	DAYLIGHT	WET	NO UNUSUAL CONDITIONS	STOPPED	PROCEEDING STRAIGHT	REAR END	Yes	Passenger Car	Yes	Cross Intersection	Yes	Traffic Signs (Stop/Yield)	No	Two-Way Two-Lane Road	Two-Way Centerline	Low Slope	Low Curvature
9	2019-02-27	Wed	2	06:04:00	6	Mild	Unknown	CLEAR	DARK	DRY	NO UNUSUAL CONDITIONS	SLOWING/STOPPING	PROCEEDING STRAIGHT	REAR END	Yes	Unknown	No		Yes	Traffic Signs (Stop/Yield)	Yes	Two-Lane Road	None	Low Slope	Low Curvature
10	2019-02-28	Thu	2	14:06:00	14	Mild	Passenger Car	CLEAR	DAYLIGHT	DRY	NO UNUSUAL CONDITIONS	STOPPED	PROCEEDING STRAIGHT	REAR END	No	Passenger Car	Yes	T-Intersection	Yes	Traffic Signal Control	No	Two-Way Six-Lane Road	Physical Separation	Low Slope	Low Curvature
12	2019-03-08	Fri	3	01:29:00	1	Mild	A4 Audi	CLEAR	DARK	DRY	NO UNUSUAL CONDITIONS	MAKING RIGHT TURN	ENTERING TRAFFIC	REAR END	Yes	A4 Audi	Yes	Cross Intersection	Yes	Traffic Signal Control	No	Two-Way Four-Lane Road	Green Belt Divider	High Slope	Low Curvature
13	2019-03-12	Tue	3	16:05:00	16	Mild	Audi A4	CLEAR	DAYLIGHT	DRY	NO UNUSUAL CONDITIONS	BACKING	PARKING MANEUVER	REAR END	No	Audi A4	No		No	No Control	No	Two-Way Two-Lane Road	No Median	Low Slope	Low Curvature
14	2019-03-23	Sat	3	05:28:00	5	Mild	Ford/ C-Max	CLEAR	DARK	DRY	NO UNUSUAL CONDITIONS	PROCEEDING STRAIGHT	PROCEEDING STRAIGHT	REAR END	Yes	Ford/ C-Max	Yes	Cross Intersection	Yes	Traffic Signal Control	No	Two-Way Two-Lane Road	Double Yellow Line	High Slope	Low Curvature
15	2019-03-24	Sun	3	22:50:00	23	Moderate	Toyota Prius	CLEAR	DARK	DRY	NO UNUSUAL CONDITIONS	MAKING LEFT TURN	PROCEEDING STRAIGHT	SIDE SWIPE	No	Toyota Prius	Yes	Cross Intersection	Yes	Traffic Signal Control	No	Two-Way Four-Lane Road	Double Yellow Line	Low Slope	Low Curvature
16	2019-03-26	Tue	3	09:09:00	9	Mild	Passenger Car	CLEAR	DAYLIGHT	WET	NO UNUSUAL CONDITIONS	SLOWING/STOPPING	PROCEEDING STRAIGHT	REAR END	No	Passenger Car	Yes	Cross Intersection	Yes	Traffic Signal Control	No	Two-Way Six-Lane Road	Green Belt Divider	Low Slope	Low Curvature
17	2019-04-03	Wed	4	20:32:00	20	Mild	two CAV+Passenger	CLEAR	DARK	DRY	NO UNUSUAL CONDITIONS	STOPPED	MAKING RIGHT TURN	SIDE SWIPE	No	two CAV+Passenger	Yes	Cross Intersection	Yes	Traffic Signal Control	No	Two-Way Six-Lane Road	Double Yellow Line	High Slope	Low Curvature
18	2019-04-10	Wed	4	10:38:00	11	Mild	Moped	CLEAR	DAYLIGHT	DRY	NO UNUSUAL CONDITIONS	PROCEEDING STRAIGHT	PROCEEDING STRAIGHT	SIDE SWIPE	No	Moped	No		No	No Control	Yes	Three-Lane Road	None	Low Slope	Low Curvature
19	2019-04-10	Wed	4	16:52:00	17	Mild	Vehicle	CLEAR	DAYLIGHT	DRY	NO UNUSUAL CONDITIONS	MAKING LEFT TURN	MAKING RIGHT TURN	REAR END	Yes	Vehicle	Yes	Cross Intersection	Yes	Traffic Signal Control	No	Two-Way Four-Lane Road	Double Yellow Line	High Slope	High Curvature
21	2019-04-14	Sun	4	04:38:00	5	Moderate	Honda Ridgeline	CLEAR	DARK	DRY	NO UNUSUAL CONDITIONS	PROCEEDING STRAIGHT	PARKING MANEUVER	SIDE SWIPE	No	Honda Ridgeline	No		No	No Control	No	Two-Way Two-Lane Road	None	High Slope	Low Curvature
22	2019-04-14	Sun	4	11:45:00	12	None	Bicyclist	CLEAR	DAYLIGHT	DRY	NO UNUSUAL CONDITIONS	MAKING RIGHT TURN	PROCEEDING STRAIGHT	BROADSIDE	No	Bicycle	No		No	No Control	No	Two-Way Two-Lane Road	Double Yellow Line	Low Slope	Low Curvature
23	2019-05-02	Thu	5	15:50:00	16	Mild	Ford Fusion	CLEAR	DAYLIGHT	DRY	NO UNUSUAL CONDITIONS	STOPPED	PROCEEDING STRAIGHT	REAR END	No	Ford Fusion	No		No	No Control	No	Two-Way Four-Lane Road	Green Belt Divider	Low Slope	Low Curvature
24	2019-05-02	Thu	5	23:01:00	23	Mild	Jetta	CLEAR	DAYLIGHT	DRY	NO UNUSUAL CONDITIONS	STOPPED	SLOWING/STOPPING	REAR END	Yes	Jetta	Yes	Cross Intersection	Yes	Traffic Signal Control	No	Two-Way Two-Lane Road	Yellow Dashed Line	Low Slope	Low Curvature
25	2019-05-04	Sat	5	16:39:00	1	Mild	Cadillac	CLEAR	DAYLIGHT	DRY	NO UNUSUAL CONDITIONS	SLOWING/STOPPING	PROCEEDING STRAIGHT	REAR END	No	Cadillac	Adjacent to Intersection	Cross Intersection	Yes	Traffic Signal Control	No	Two-Way Four-Lane Road	Double Yellow Line	Low Slope	Low Curvature
26	2019-05-04	Sat	5	22:56:00	23	Mild	Moped	CLEAR	DARK	DRY	NO UNUSUAL CONDITIONS	MAKING RIGHT TURN	OTHER	BROADSIDE	Yes	Moped	No		No	No Control				Low Slope	Low Curvature
27	2019-05-08	Wed	5	08:55:00	9	Mild	Moped	Cloudy	DARK	DRY	NO UNUSUAL CONDITIONS	STOPPED	PROCEEDING STRAIGHT	SIDE SWIPE	Yes	Moped	Yes	Cross Intersection	Yes	Traffic Signal Control	No	Two-Way Four-Lane Road	Double Yellow Line	Low Slope	Low Curvature
28	2019-05-13	Mon	5	12:32:00	13	Moderate	Mazda	CLEAR	DARK	DRY	NO UNUSUAL CONDITIONS	PROCEEDING STRAIGHT	PROCEEDING STRAIGHT	BROADSIDE	No	Mazda	Yes	Cross Intersection	Yes	Traffic Signal Control	No	Two-Way Four-Lane Road	Yellow Dashed Line	High Slope	Low Curvature
29	2019-05-15	Wed	5	06:08:00	6	Mild	Mazda B2300	Cloudy	DAYLIGHT	DRY	NO UNUSUAL CONDITIONS	STOPPED	MAKING RIGHT TURN	REAR END	Yes	Mazda B2300	Yes	Cross Intersection	Yes	Traffic Signal Control	No	Two-Way Six-Lane Road	Green Belt Divider	Low Slope	High Curvature
30	2019-05-18	Sat	5	19:31:00	20	None	Mazda 3 SW S	Cloudy	DAYLIGHT	WET	NO UNUSUAL CONDITIONS	PROCEEDING STRAIGHT	PROCEEDING STRAIGHT	REAR END	Yes	Mazda 3 SW S	Yes	Cross Intersection	Yes	Traffic Signs (Stop/Yield)	No	Two-Way Three-Lane Road	Double Yellow Line	High Slope	Low Curvature
31	2019-05-22	Wed	5	17:23:00	17	Mild	Lexus IS350	Cloudy	DAYLIGHT	DRY	NO UNUSUAL CONDITIONS	STOPPED	MAKING RIGHT TURN	REAR END	Yes		No		No	No Control				Low Slope	Low Curvature
32	2019-05-24	Fri	5	19:36:00	20	Moderate	Elantra	CLEAR	DAYLIGHT	DRY	NO UNUSUAL CONDITIONS	CHANGING LANES	CHANGING LANES	REAR END	Yes		No		No	No Control	No	Two-Way Six-Lane Road	Green Belt Divider	Low Slope	Low Curvature
33	2019-05-29	Wed	5	16:07:00	16	Mild	Honda Civic	CLEAR	DAYLIGHT	DRY	NO UNUSUAL CONDITIONS	STOPPED	PROCEEDING STRAIGHT	REAR END	Yes		No		No	No Control				Low Slope	Low Curvature
34	2019-06-08	Sat	6	09:02:00	9	Mild	Audi AA	CLEAR	DAYLIGHT	DRY	CONSTRUCTION-REPAIR ZONE	PROCEEDING STRAIGHT	PROCEEDING STRAIGHT	REAR END	Yes		Yes	Cross Intersection	Yes	Traffic Signal Control	No	Two-Way Two-Lane Road	Yellow Dashed Line	High Slope	Low Curvature
35	2019-06-11	Tue	6	11:16:00	11	None	Bicyclist	CLEAR	DAYLIGHT	DRY	NO UNUSUAL CONDITIONS	SLOWING/STOPPING	MAKING LEFT TURN	HEAD-ON	No		Yes	Cross Intersection	Yes	Traffic Signs (Stop/Yield)	Yes	Single-Lane Road	None	High Slope	Low Curvature
36	2019-06-12	Wed	6	12:47:00	13	Moderate	E-150 Van	CLEAR	DAYLIGHT	DRY	NO UNUSUAL CONDITIONS	PROCEEDING STRAIGHT	CHANGING LANES	SIDE SWIPE	No		No		No	No Control	No	Two-Way Three-Lane Road	Double Yellow Line	High Slope	Low Curvature
37	2019-06-13	Thu	6	16:47:00	17	Mild	Journey	CLEAR	DAYLIGHT	DRY	NO UNUSUAL CONDITIONS	PROCEEDING STRAIGHT	CHANGING LANES	REAR END	Yes		No		No	No Control	No	Two-Way Four-Lane Road	Median Barrier	High Slope	Low Curvature
38	2019-06-16	Sun	6	11:30:00	11	Mild	Honda Accord	CLEAR	DAYLIGHT	DRY	NO UNUSUAL CONDITIONS	STOPPED	PROCEEDING STRAIGHT	SIDE SWIPE	Yes		No		Yes	Traffic Signs (Stop/Yield)	No	Two-Way Four-Lane Road	Central Guardrail	High Slope	Low Curvature
40	2019-06-20	Thu	6	21:03:00	21	Moderate		CLEAR	DARK	DRY	NO UNUSUAL CONDITIONS	MAKING LEFT TURN	CHANGING LANES	SIDE SWIPE	No		Yes	Cross Intersection	Yes	Traffic Signal Control	Yes	Three-Lane Road	None	High Slope	Low Curvature
41	2019-06-23	Sun		12:03:00	12	Mild	Mercedes- Benz	CLEAR	DAYLIGHT	DRY	NO UNUSUAL CONDITIONS	PROCEEDING STRAIGHT	PROCEEDING STRAIGHT	SIDE SWIPE	No		Yes	Cross Intersection	Yes	Traffic Signal Control	No	Two-Way Four-Lane Road	Green Belt Divider	Low Slope	Low Curvature
42	2019-06-26	Wed		14:26:00	14	Mild	Tesla Model 3	CLEAR	DAYLIGHT	DRY	NO UNUSUAL CONDITIONS	PROCEEDING STRAIGHT	CHANGING LANES	SIDE SWIPE	Yes		No		No	No Control	No	Two-Way Two-Lane Road	Double Yellow Line	High Slope	High Curvature
43	2019-06-26	Wed		12:36:00	13	Mild	Hyundai	CLEAR	DARK	DRY	NO UNUSUAL CONDITIONS	MAKING RIGHT TURN	MAKING RIGHT TURN	SIDE SWIPE	Yes		Yes	Cross Intersection	Yes	Traffic Signal Control	No	Two-Way Two-Lane Road	None	High Slope	High Curvature
44	2019-06-27	Thu		21:50:00	22	Mild		CLEAR	DARK	DRY	NO UNUSUAL CONDITIONS	MAKING RIGHT TURN	MAKING RIGHT TURN	SIDE SWIPE	Yes		Yes	Cross Intersection	Yes	Traffic Signal Control	Yes	Five-Lane Road	None	Low Slope	High Curvature
45	2019-06-29	Sat		23:49:00	24	Mild	Town & Country	CLEAR	DARK	DRY	NO UNUSUAL CONDITIONS	PROCEEDING STRAIGHT	CHANGING LANES	SIDE SWIPE	Yes		Adjacent to Intersection		No	No Control	No	Two-Way Four-Lane Road		Low Slope	Low Curvature
46	2019-07-01	Mon		10:58:00	11	Mild	Toyota	CLEAR	DAYLIGHT	DRY	NO UNUSUAL CONDITIONS	STOPPED	MAKING LEFT TURN	REAR END	Yes		Adjacent to Intersection		No	No Control	Yes	Single-Lane Road	None	Low Slope	Low Curvature
47	2019-07-02	Tue		09:47:00	10	Mild	BMW 633CSI	CLEAR	DAYLIGHT	DRY	NO UNUSUAL CONDITIONS	STOPPED	PASSING OTHER VEHICLE	SIDE SWIPE	Yes		Yes	Cross Intersection	Yes	Traffic Signal Control	No	Two-Way Two-Lane Road	None	High Slope	Low Curvature
48	2019-07-08	Mon		15:10:00	15	Mild	Toyota 86	CLEAR	DAYLIGHT	DRY	NO UNUSUAL CONDITIONS	STOPPED	PASSING OTHER VEHICLE	SIDE SWIPE	Yes		Yes	Cross Intersection	Yes	Traffic Signal Control	No	Two-Way Four-Lane Road	Double Yellow Line	Low Slope	Low Curvature
49	2019-07-10	Wed		21:59:00	22	Mild	Suburban K1500	CLEAR	DARK	DRY	NO UNUSUAL CONDITIONS	PROCEEDING STRAIGHT	CHANGING LANES	SIDE SWIPE	Yes		No		No	No Control				Low Slope	Low Curvature
51	2019-07-15	Mon		23:02:00	23	Mild	Yaris	CLEAR	DARK	DRY	NO UNUSUAL CONDITIONS	PROCEEDING STRAIGHT	CHANGING LANES	SIDE SWIPE	No		Yes	Cross Intersection	Yes	Traffic Signal Control	Yes	Two-Lane Road	None	High Slope	Low Curvature
52	2019-07-16	Tue		16:44:00	17	Mild	Buick LeSabre	CLEAR	DAYLIGHT	DRY	NO UNUSUAL CONDITIONS	STOPPED	PROCEEDING STRAIGHT	REAR END	No		Adjacent to Intersection		No	No Control	No	Two-Way Five-Lane Road	Median Barrier	Low Slope	Low Curvature
53	2019-07-17	Wed		15:02:00	15	Moderate	Explorer	CLEAR	DAYLIGHT	DRY	NO UNUSUAL CONDITIONS	PROCEEDING STRAIGHT	CHANGING LANES	REAR END	No		Adjacent to Intersection		No	No Control	Yes	Three-Lane Road	None	High Slope	Low Curvature
54	2019-07-20	Sat		20:58:00	21	Moderate	4Runner	CLEAR	DARK	DRY	NO UNUSUAL CONDITIONS	PROCEEDING STRAIGHT	PROCEEDING STRAIGHT	REAR END	No		Adjacent to Intersection		No	No Control	No	Two-Way Four-Lane Road	Double Yellow Line	Low Slope	Low Curvature
55	2019-07-21	Sun		06:20:00	6	Mild	RAV4	CLEAR	DAYLIGHT	DRY	NO UNUSUAL CONDITIONS	RAN OFF ROAD	PARKING MANEUVER	REAR END	No		Adjacent to Intersection		No	No Control	Yes	Single-Lane Road	None	High Slope	Low Curvature
56	2019-07-21	Sun		09:01:00	9	None	Sienna	CLEAR	DAYLIGHT	DRY	NO UNUSUAL CONDITIONS	PROCEEDING STRAIGHT	BACKINGRAN OFF ROAD	BROADSIDE	No		No		No	No Control				Low Slope	Low Curvature
58	2019-08-04	Sun		14:32:00	15	Mild	Fiesta	CLEAR	DAYLIGHT	DRY	NO UNUSUAL CONDITIONS	PROCEEDING STRAIGHT	PROCEEDING STRAIGHT	REAR END	No		Adjacent to Intersection		No	No Control	Yes	Two-Lane Road	None	High Slope	Low Curvature
59	2019-08-07	Wed		10:23:00	10	Moderate	NPR	CLEAR	DAYLIGHT	DRY	NO UNUSUAL CONDITIONS	STOPPED	ENTERING TRAFFIC	REAR END	Yes		No		No	No Control	No	Two-Way Two-Lane Road	Yellow Dashed Line	Low Slope	Low Curvature
60	2019-08-09	Fri		07:45:00	8	Mild	Subaru Outback	CLEAR	DAYLIGHT	DRY	NO UNUSUAL CONDITIONS	MERGING	PROCEEDING STRAIGHT	REAR END	Yes		No		Yes	Traffic Signs (Stop/Yield)	Yes	Single-Lane Road	None	High Slope	High Curvature
61	2019-08-09	Fri		09:56:00	10	Mild	Bicyclist	CLEAR	DAYLIGHT	DRY	NO UNUSUAL CONDITIONS	SLOWING/STOPPING	OTHER UNSAFE TURNING（对角线）	BROADSIDE	Yes		Yes	Cross Intersection	Yes	Traffic Signal Control	No	Two-Way Five-Lane Road	Double Yellow Line	Low Slope	Low Curvature
62	2019-08-10	Sat		23:39:00	24	Mild	Taurus	CLEAR	DARK	DRY	NO UNUSUAL CONDITIONS	SLOWING/STOPPING	MAKING LEFT TURN	BROADSIDE	No		Yes	Cross Intersection	Yes	Traffic Signs (Stop/Yield)	Yes	Single-Lane Road	None	Low Slope	Low Curvature
63	2019-08-12	Mon		08:15:00	8	Mild	Subaru Forester	CLEAR	DAYLIGHT	DRY	NO UNUSUAL CONDITIONS	PROCEEDING STRAIGHT	PROCEEDING STRAIGHT	REAR END	Yes		Yes	Cross Intersection	Yes	Traffic Signal Control	No	Two-Way Five-Lane Road	Double Yellow Line	Low Slope	Low Curvature
64	2019-08-13	Tue		16:31:00	16	Mild	Nissan Sentra	CLEAR	DAYLIGHT	DRY	NO UNUSUAL CONDITIONS	SLOWING/STOPPING	PROCEEDING STRAIGHT	REAR END	No		No		No	No Control				Low Slope	Low Curvature
65	2019-08-22	Thu		13:13:00	13	Mild	Chevrolet	CLEAR	DAYLIGHT	DRY	NO UNUSUAL CONDITIONS	PROCEEDING STRAIGHT	CHANGING LANES	REAR END	Yes		Adjacent to Intersection		No	No Control	No	Two-Way Six-Lane Road	Green Belt Divider	High Slope	Low Curvature
66	2019-08-26	Mon		21:14:00	21	None	Electric Scooter	CLEAR	DARK	DRY	NO UNUSUAL CONDITIONS	SLOWING/STOPPING	PROCEEDING STRAIGHT	REAR END	No		No		No	No Control	No	Two-Way Four-Lane Road	Median Barrier	Low Slope	High Curvature
67	2019-09-05	Thu		17:33:00	17	Mild	Vespa	CLEAR	DAYLIGHT	DRY	NO UNUSUAL CONDITIONS	PROCEEDING STRAIGHT	PROCEEDING STRAIGHT	BROADSIDE	No		Yes		Yes	Traffic Signal Control	No	Two-Way Four-Lane Road	Green Belt Divider	Low Slope	Low Curvature
68	2019-09-09	Mon		16:24:00	16	None	Forester	CLEAR	DAYLIGHT	DRY	NO UNUSUAL CONDITIONS	STOPPED	MAKING LEFT TURN	REAR END	Yes		Yes	T-Intersection	Yes	Traffic Signal Control	No	Two-Way Seven-Lane Road	Median Barrier	Low Slope	Low Curvature
69	2019-09-14	Sat		14:12:00	14	Mild	Hyundai Ioniq	CLEAR	DAYLIGHT	DRY	NO UNUSUAL CONDITIONS	STOPPED	BACKING	BROADSIDE	Yes		No		No	No Control				Low Slope	Low Curvature
70	2019-09-16	Mon		10:00:00	10	Mild	Honda CRV	CLEAR	DAYLIGHT	WET	NO UNUSUAL CONDITIONS	STOPPED	PROCEEDING STRAIGHT	REAR END	No		No		No	No Control	No	Two-Way Twelve-Lane Road	Concrete Barrier	Low Slope	Low Curvature
71	2019-09-19	Thu		07:58:00	8	Mild	Toyota Corolla	CLEAR	DAYLIGHT	DRY	NO UNUSUAL CONDITIONS	STOPPED	MAKING RIGHT TURN	HEAD-ON	No		No		No	No Control				Low Slope	Low Curvature
72	2019-09-27	Fri		11:49:00	12	Mild	Bicyclist	CLEAR	DAYLIGHT	DRY	NO UNUSUAL CONDITIONS	SLOWING/STOPPING	PROCEEDING STRAIGHT	BROADSIDE	No		Yes	Cross Intersection	Yes	Traffic Signal Control	Yes	Three-Lane Road	None	High Slope	Low Curvature
73	2019-10-03	Thu		16:40:00	17	None	Scooter	CLEAR	DAYLIGHT	DRY	NO UNUSUAL CONDITIONS	SLOWING/STOPPING	CHANGING LANES	SIDE SWIPE	Yes		Yes	Five-Leg Intersection	Yes	Traffic Signal Control	Yes	Five-Lane Road	None	Low Slope	Low Curvature
74	2019-10-10	Thu		12:58:00	13	Mild	Toyota Sienna	CLEAR	DAYLIGHT	DRY	NO UNUSUAL CONDITIONS	STOPPED	PROCEEDING STRAIGHT	REAR END	Yes		Yes	Cross Intersection	Yes	Traffic Signal Control	No	Two-Way Five-Lane Road	Green Belt Divider	Low Slope	Low Curvature
75	2019-10-11	Fri		12:10:00	12	None	electric scooter	CLEAR	DAYLIGHT	DRY	NO UNUSUAL CONDITIONS	PROCEEDING STRAIGHT	PROCEEDING STRAIGHT	REAR END	Yes		Yes	Cross Intersection	Yes	Traffic Signs (Stop/Yield)	No	Two-Way Two-Lane Road	Yellow Dashed Line	High Slope	Low Curvature
76	2019-10-12	Sat		14:00:00	14	None	BMW 328 IX	CLEAR	DAYLIGHT	DRY	NO UNUSUAL CONDITIONS	STOPPED	SLOWING/STOPPING	REAR END	Yes		Yes	Cross Intersection	Yes	Traffic Signs (Stop/Yield)	No	Two-Way Two-Lane Road	Yellow Dashed Line	High Slope	Low Curvature
77	2019-10-12	Sat		13:23:00	13	Mild	Mazda	CLEAR	DAYLIGHT	DRY	CONSTRUCTION-REPAIR ZONE	CHANGING LANES	PROCEEDING STRAIGHT	REAR END	No		No		No	No Control	Yes	Three-Lane Road		Low Slope	Low Curvature
78	2019-10-14	Mon		21:03:00	21	Mild	Nissan NV200S	CLEAR	DARK	DRY	NO UNUSUAL CONDITIONS	STOPPED	MAKING RIGHT TURN	REAR END	Yes		Yes	Cross Intersection	Yes	Traffic Signal Control	No	Two-Way Five-Lane Road	Median Barrier	Low Slope	Low Curvature
79	2019-10-16	Wed		07:45:00	8	Mild	BMW X3	CLEAR	DAYLIGHT	DRY	NO UNUSUAL CONDITIONS	MAKING RIGHT TURN	MAKING RIGHT TURN	REAR END	Yes		Yes	T-Intersection	Yes	Traffic Signal Control	No	Two-Way Four-Lane Road	Double Yellow Line	Low Slope	Low Curvature
80	2019-10-17	Thu		01:05:00	1	Mild	Prius	FOG/VISIBILITY	DARK	WET	NO UNUSUAL CONDITIONS	STOPPED	CHANGING LANES	REAR END	Yes		Yes	Cross Intersection	Yes	Traffic Signal Control	Yes	Three-Lane Road	None	High Slope	Low Curvature
81	2019-10-18	Fri		10:30:00	10	Mild	Toyota Prius	CLEAR	DAYLIGHT	DRY	NO UNUSUAL CONDITIONS	STOPPED	PROCEEDING STRAIGHT	REAR END	Yes		No		Yes	Traffic Signs (Stop/Yield)	No	Two-Way Four-Lane Road		Low Slope	Low Curvature
82	2019-10-19	Sat		09:40:00	10	Mild	Tesla Model S	CLEAR	DAYLIGHT	DRY	NO UNUSUAL CONDITIONS	PARKING MANEUVER	BACKING	REAR END	No		No		No	No Control				Low Slope	Low Curvature
83	2019-10-26	Sat		11:05:00	11	Mild	Accord	CLEAR	DAYLIGHT	DRY	NO UNUSUAL CONDITIONS	PROCEEDING STRAIGHT	PROCEEDING STRAIGHT	REAR END	No		No		No	No Control	No	Two-Way Five-Lane Road（中央有轨电Vehicle）	Green Belt Divider	Low Slope	Low Curvature
84	2019-10-27	Sun		13:50:00	14	Mild	Civic	CLEAR	DAYLIGHT	DRY	NO UNUSUAL CONDITIONS	ENTERING TRAFFIC	ENTERING TRAFFIC	REAR END	No		No		No	No Control				Low Slope	Low Curvature
85	2019-10-28	Mon		14:42:00	15	None	Bicyclist	CLEAR	DAYLIGHT	DRY	NO UNUSUAL CONDITIONS	PROCEEDING STRAIGHT	OTHER	SIDE SWIPE	No		Adjacent to Intersection		No	No Control	Yes	Three-Lane Road	None	Low Slope	Low Curvature
86	2019-10-28	Mon		07:43:00	8	Mild	Honda Accord	CLEAR	DAYLIGHT	DRY	NO UNUSUAL CONDITIONS	STOPPED	PROCEEDING STRAIGHT	REAR END	Yes		No		No	No Control	No	Two-Way Two-Lane Road	Double Yellow Line	Low Slope	High Curvature
87	2019-10-28	Mon		10:47:00	11	Mild	Porsche Panamera	CLEAR	DAYLIGHT	DRY	NO UNUSUAL CONDITIONS	STOPPED	PROCEEDING STRAIGHT	REAR END	Yes		Yes	Cross Intersection	Yes	Traffic Signal Control	No	Two-Way Five-Lane Road	Green Belt Divider	Low Slope	Low Curvature
88	2019-10-29	Tue		19:52:00	20	None	Prius	CLEAR	DARK	DRY	NO UNUSUAL CONDITIONS	STOPPED	PROCEEDING STRAIGHT	REAR END	Yes		Yes	Y-Intersection	Yes	Traffic Signal Control	No	Two-Way Three-Lane Road	Median Barrier	Low Slope	Low Curvature
89	2019-11-04	Mon		18:22:00	18	Mild	BMW 535i	CLEAR	DARK	DRY	NO UNUSUAL CONDITIONS	STOPPED	PROCEEDING STRAIGHT	REAR END	No		No		No	No Control	No	Two-Way Four-Lane Road		Low Slope	Low Curvature
90	2019-11-07	Thu		20:35:00	20	Mild	Unknown	CLEAR	DARK	DRY	NO UNUSUAL CONDITIONS	PROCEEDING STRAIGHT	CHANGING LANES	REAR END	Yes		No		No	No Control	No	Two-Way Four-Lane Road	Separated by Central Guardrail	Low Slope	Low Curvature
91	2019-11-07	Thu		21:10:00	21	Mild	Electric Scooter	CLEAR	DARK	DRY	NO UNUSUAL CONDITIONS	PROCEEDING STRAIGHT	SLOWING/STOPPING	BROADSIDE	No		Yes	Cross Intersection	Yes	Traffic Signal Control	No	Two-Way Two-Lane Road	Yellow Dashed Line	Low Slope	Low Curvature
92	2019-11-09	Sat		09:50:00	10	Mild	Yamaha YZF-R3	CLEAR	DAYLIGHT	DRY	NO UNUSUAL CONDITIONS	SLOWING/STOPPING	PASSING OTHER VEHICLE	SIDE SWIPE	No		No		No	No Control	No	Two-Way Three-Lane Road	Double Yellow Line	Low Slope	Low Curvature
93	2019-11-10	Sun		12:55:00	13	Moderate	Tiguan	CLEAR	DARK	DRY	NO UNUSUAL CONDITIONS	PARKING MANEUVER	PROCEEDING STRAIGHT	SIDE SWIPE	No		Adjacent to Intersection		Yes	Traffic Signs (Stop/Yield)	No	Two-Way Two-Lane Road	None	High Slope	Low Curvature
94	2019-11-18	Mon		09:45:00	10	Mild	RX350	CLEAR	DAYLIGHT	DRY	NO UNUSUAL CONDITIONS	SLOWING/STOPPING	SLOWING/STOPPING	REAR END	No		Adjacent to Intersection		No	No Control	No	Two-Way Five-Lane Road	Median Barrier	Low Slope	Low Curvature
95	2019-11-19	Tue		14:04:00	14	Mild	Outback	CLEAR	DAYLIGHT	DRY	NO UNUSUAL CONDITIONS	PROCEEDING STRAIGHT	OTHER UNSAFE TURNING	SIDE SWIPE	No		Yes	T-Intersection	Yes	Traffic Signal Control	No	Two-Way Seven-Lane Road	Green Belt Divider	Low Slope	Low Curvature
96	2019-11-22	Fri		23:11:00	23	Moderate	Infinity M35	CLEAR	DARK	DRY	NO UNUSUAL CONDITIONS	MAKING LEFT TURN	PROCEEDING STRAIGHT	HEAD-ON	No		Yes	Cross Intersection	Yes	Traffic Signal Control	Yes	Four-Lane Road		Low Slope	Low Curvature
97	2019-11-25	Mon		19:00:00	19	Mild	Ranger	CLEAR	DARK	DRY	NO UNUSUAL CONDITIONS	MAKING RIGHT TURN	MAKING RIGHT TURN	REAR END	Yes		Yes	Cross Intersection	Yes	Traffic Signal Control	No	Two-Way Four-Lane Road（混合有轨电Vehicle）	Double Yellow Line	High Slope	Low Curvature
98	2019-11-29	Fri		10:41:00	11	Moderate	Audi Q4	CLEAR	DAYLIGHT	DRY	NO UNUSUAL CONDITIONS	PROCEEDING STRAIGHT	PROCEEDING STRAIGHT	REAR END	Yes		Adjacent to Intersection		No	No Control	No	Two-Way Six-Lane Road	Median Barrier (Tram Station)	Low Slope	Low Curvature
99	2019-12-08	Sun		09:14:00	9	Mild	Outback	CLEAR	DAYLIGHT	DRY	NO UNUSUAL CONDITIONS	STOPPED	SLOWING/STOPPING	REAR END	Yes		No		No	No Control	No	Two-Way Two-Lane Road	None	Low Slope	Low Curvature
100	2019-12-13	Fri		07:55:00	8	Mild	Q5	CLEAR	DAYLIGHT	DRY	NO UNUSUAL CONDITIONS	RAN OFF ROAD	RAN OFF ROAD	REAR END	No		Adjacent to Intersection		Yes	Traffic Signs (Stop/Yield)	No	Two-Way Two-Lane Road	None	Low Slope	Low Curvature
101	2019-12-19	Thu		09:45:00	10	Moderate	Ford	Cloudy	DAYLIGHT	DRY	NO UNUSUAL CONDITIONS	PROCEEDING STRAIGHT	CHANGING LANES	SIDE SWIPE	No		No		No	No Control	No	Two-Way Three-Lane Road	Double Yellow Line	High Slope	Low Curvature
102	2019-12-19	Thu		10:27:00	10	Mild	Sienna	CLEAR	DAYLIGHT	DRY	NO UNUSUAL CONDITIONS	PROCEEDING STRAIGHT	CHANGING LANES	REAR END	Yes		Yes	Cross Intersection	Yes	Traffic Signal Control	Yes	Two-Lane Road	None	High Slope	Low Curvature
103	2019-12-20	Fri		09:00:00	9	Moderate	HONDA CIVIC LX	Cloudy	DAYLIGHT	DRY	NO UNUSUAL CONDITIONS	MAKING RIGHT TURN	PROCEEDING STRAIGHT	REAR END	No		Yes	Cross Intersection	Yes	Traffic Signal Control	Yes	Four-Lane Road	None	High Slope	Low Curvature
104	2019-12-27	Fri		09:13:00	9	Mild	Mercedes-Benz C300	CLEAR	DAYLIGHT	DRY	NO UNUSUAL CONDITIONS	STOPPED	PROCEEDING STRAIGHT	REAR END	No		No		No	No Control	No	Two-Way Two-Lane Road	Double Yellow Line	Low Slope	High Curvature
105	2019-12-29	Sun		16:56:00	17	Mild	Bus	CLEAR	DAYLIGHT	DRY	NO UNUSUAL CONDITIONS	PROCEEDING STRAIGHT	PASSING OTHER VEHICLE	SIDE SWIPE	No		Adjacent to Intersection		No	No Control	No	Two-Way Four-Lane Road	Double Yellow Line	Low Slope	Low Curvature
106	2020-01-02	Thu		08:24:00	8	Mild	Econoline	CLEAR	DAYLIGHT	DRY	NO UNUSUAL CONDITIONS	PARKING MANEUVER	RAN OFF ROAD	头部碰撞	No		Adjacent to Intersection		No	No Control	No	Two-Way Two-Lane Road	Yellow Dashed Line	Low Slope	Low Curvature
107	2020-01-07	Tue		10:05:00	10	Mild	Chevrolet	CLEAR	DAYLIGHT	DRY	NO UNUSUAL CONDITIONS	STOPPED	PROCEEDING STRAIGHT	REAR END	Yes		Yes	T-Intersection	Yes	Traffic Signs (Stop/Yield)	No	Two-Way Two-Lane Road	Green Belt Divider	Low Slope	High Curvature
108	2020-01-08	Wed		09:10:00	9	Moderate	BMW 328ci	CLEAR	DAYLIGHT	DRY	NO UNUSUAL CONDITIONS	STOPPED	BACKING	REAR END	No		Yes	Cross Intersection	Yes	Traffic Signs (Stop/Yield)	No	Two-Way Two-Lane Road	None	High Slope	Low Curvature
109	2020-01-12	Sun		12:40:00	13	Mild	Median Curb	CLEAR	DAYLIGHT	DRY	NO UNUSUAL CONDITIONS	MAKING LEFT TURN		HIT OBJECT	No		Yes	Cross Intersection	Yes	Traffic Signal Control	No	Two-Way Four-Lane Road	Median Barrier	High Slope	High Curvature
110	2020-01-13	Mon		18:15:00	18	None	Toyota Camry	CLEAR	DARK	DRY	NO UNUSUAL CONDITIONS	STOPPED	PROCEEDING STRAIGHT	REAR END	No		Yes	Cross Intersection	Yes	Traffic Signal Control	Yes	Two-Lane Road	None	High Slope	Low Curvature
111	2020-01-14	Tue		15:46:00	16	Mild	car	Cloudy	DAYLIGHT	DRY	NO UNUSUAL CONDITIONS	PROCEEDING STRAIGHT	CHANGING LANES	REAR END	No		Adjacent to Intersection		No	No Control	No	Two-Way Three-Lane Road	Double Yellow Line	Low Slope	Low Curvature
113	2020-01-21	Tue		08:44:00	9	Mild	car	CLEAR	DAYLIGHT	DRY	NO UNUSUAL CONDITIONS	PROCEEDING STRAIGHT	CHANGING LANES	REAR END	No		Yes	Cross Intersection	Yes	Traffic Signal Control	Yes	六Vehicle道	None	Low Slope	Low Curvature
114	2020-01-21	Tue		11:08:00	11	Mild	Truck	CLEAR	DAYLIGHT	DRY	NO UNUSUAL CONDITIONS	PASSING OTHER VEHICLE	STOPPED	SIDE SWIPE	Yes		Adjacent to Intersection		No	No Control	No	Two-Way Five-Lane Road	Double Yellow Line	Low Slope	Low Curvature
116	2020-01-28	Tue		11:30:00	11	Mild		Cloudy	DAYLIGHT	DRY	CONSTRUCTION-REPAIR ZONE	MAKING RIGHT TURN		SIDE SWIPE	No		No		No	No Control				Low Slope	Low Curvature
117	2020-01-29	Wed		10:10:00	10	None	Honda	CLEAR	DAYLIGHT	DRY	NO UNUSUAL CONDITIONS	PROCEEDING STRAIGHT	PROCEEDING STRAIGHT	REAR END	Yes		Yes	Y-Intersection	No	No Control	No	Two-Way Four-Lane Road	Green Belt Divider	Low Slope	Low Curvature
118	2020-01-31	Fri		17:47:00	18	None	Ford	CLEAR	DAYLIGHT	DRY	NO UNUSUAL CONDITIONS	MAKING LEFT TURN	PROCEEDING STRAIGHT	REAR END	Yes		Yes	Cross Intersection	Yes	Traffic Signal Control	No	Two-Way Three-Lane Road	Double Yellow Line	Low Slope	Low Curvature
119	2020-02-05	Wed		08:57:00	9	None	Lexus	CLEAR	DAYLIGHT	DRY	NO UNUSUAL CONDITIONS	STOPPED	PROCEEDING STRAIGHT	REAR END	No		Yes	Cross Intersection	Yes	Traffic Signal Control	Yes	Three-Lane Road		High Slope	Low Curvature
120	2020-02-09	Sun		21:16:00	21	Moderate	Lexus	CLEAR	DARK	DRY	NO UNUSUAL CONDITIONS	PROCEEDING STRAIGHT	PROCEEDING STRAIGHT	REAR END	Yes		Yes	Cross Intersection	Yes	Traffic Signal Control	No	Two-Way Three-Lane Road	Double Yellow Line	Low Slope	Low Curvature
121	2020-02-12	Wed		16:53:00	17	Mild	Chevrolet Equinox	CLEAR	DAYLIGHT	DRY	NO UNUSUAL CONDITIONS	PROCEEDING STRAIGHT	PARKING MANEUVER	SIDE SWIPE	No		Adjacent to Intersection		No	No Control	No	Two-Way Two-Lane Road	None	Low Slope	Low Curvature
122	2020-02-14	Fri		17:52:00	18	Mild	Honda Odyssey	CLEAR	DAYLIGHT	DRY	NO UNUSUAL CONDITIONS	STOPPED	PROCEEDING STRAIGHT	REAR END	Yes		Yes	T-Intersection	Yes	Traffic Signs (Stop/Yield)	No	Two-Way Three-Lane Road	Median Barrier	Low Slope	Low Curvature
123	2020-02-21	Fri		09:25:00	9	Mild	Kia Soul Sport	CLEAR	DAYLIGHT	DRY	NO UNUSUAL CONDITIONS	MAKING LEFT TURN	BACKING	HEAD-ON	No		Yes	Cross Intersection	Yes	Traffic Signal Control	No	Two-Way Four-Lane Road（有轨电Vehicle混合）	Double Yellow Line	High Slope	Low Curvature
124	2020-02-26	Wed		12:45:00	13	Moderate	Mercedes-Benz C300	CLEAR	DAYLIGHT	DRY	NO UNUSUAL CONDITIONS	STOPPED	PROCEEDING STRAIGHT	REAR END	No		No		Yes	Traffic Signs (Stop/Yield)	No	Two-Way Four-Lane Road	Green Belt Divider	Low Slope	Low Curvature
125	2020-02-26	Wed		11:28:00	11	Moderate	Honda Cr-V Ex	CLEAR	DAYLIGHT	DRY	NO UNUSUAL CONDITIONS	CHANGING LANES	ENTERING TRAFFIC	BROADSIDE	Yes		Yes	Cross Intersection	Yes	Traffic Signal Control	Yes	Three-Lane Road	None	High Slope	Low Curvature
126	2020-02-26	Wed		20:52:00	21	Mild	Bus	CLEAR	DARK	DRY	NO UNUSUAL CONDITIONS	STOPPED	XING INTO OPPOSING LANE	SIDE SWIPE	Yes		Yes	Cross Intersection	Yes	Traffic Signs (Stop/Yield)	No	Two-Way Two-Lane Road	Yellow Dashed Line	High Slope	Low Curvature
127	2020-03-01	Sun		07:57:00	8	Mild	Honda Odyssey	CLEAR	DAYLIGHT	DRY	NO UNUSUAL CONDITIONS	PROCEEDING STRAIGHT	PROCEEDING STRAIGHT	REAR END	Yes		Adjacent to Intersection		No	No Control	No	Two-Way Seven-Lane Road	Median Barrier	Low Slope	Low Curvature
128	2020-05-30	Sat		10:19:00	10	Moderate	Ford Mustang	CLEAR	DAYLIGHT	DRY	NO UNUSUAL CONDITIONS	STOPPED	PROCEEDING STRAIGHT	HEAD-ON	Yes		Yes	Cross Intersection	Yes	Traffic Signal Control	No	Unknown	Median Barrier	Low Slope	Low Curvature
129	2020-06-01	Mon		10:36:00	10	Mild	Chevrolet Astro	CLEAR	DAYLIGHT	DRY	NO UNUSUAL CONDITIONS	STOPPED	PROCEEDING STRAIGHT	REAR END	Yes		Adjacent to Intersection		No	No Control	No	Two-Way Four-Lane Road	Double Yellow Line	Low Slope	Low Curvature
130	2020-06-15	Mon		13:20:00	13	Mild	Dodge Dakota	CLEAR	DAYLIGHT	DRY	NO UNUSUAL CONDITIONS	STOPPED	PROCEEDING STRAIGHT	REAR END	Yes		Yes	T-Intersection	Yes	Traffic Signal Control	No	Two-Way Five-Lane Road	Median Barrier	Low Slope	Low Curvature
131	2020-07-09	Thu		18:34:00	18	Mild		CLEAR	DAYLIGHT	DRY	NO UNUSUAL CONDITIONS	MAKING RIGHT TURN		HIT OBJECT	No		Yes	T-Intersection	No	No Control	No	Two-Way Four-Lane Road	Double Yellow Line	High Slope	High Curvature
132	2020-07-14	Tue		13:50:00	14	Mild	Truck	CLEAR	DAYLIGHT	DRY	NO UNUSUAL CONDITIONS	MAKING LEFT TURN	STOPPED	SIDE SWIPE	Yes		No		Yes	Traffic Signs (Stop/Yield)	No	Two-Way Two-Lane Road	None	Low Slope	High Curvature
133	2020-07-25	Sat		16:53:00	17	Mild		CLEAR	DAYLIGHT	DRY	NO UNUSUAL CONDITIONS	ENTERING TRAFFIC		HIT OBJECT	No		Yes	Cross Intersection	Yes	Traffic Signs (Stop/Yield)	No	Two-Way Two-Lane Road	None	High Slope	Low Curvature
135	2020-08-06	Thu		10:50:00	11	Mild	Mercedes GLC 300	CLEAR	DAYLIGHT	DRY	NO UNUSUAL CONDITIONS	PROCEEDING STRAIGHT	PROCEEDING STRAIGHT	SIDE SWIPE	No		Yes	Cross Intersection	Yes	Traffic Signs (Stop/Yield)	No	Two-Way Two-Lane Road	Double Yellow Line	High Slope	Low Curvature
138	2020-08-20	Thu		12:05:00	12	None	Mazda	CLEAR	DAYLIGHT	DRY	NO UNUSUAL CONDITIONS	PARKING MANEUVER	ENTERING TRAFFIC	REAR END	No		No		No	No Control	Yes	Three-Lane Road	None	Low Slope	Low Curvature
139	2020-09-05	Sat		12:21:00	12	Mild	GMC Yukon	CLEAR	DAYLIGHT	DRY	NO UNUSUAL CONDITIONS	STOPPED	PROCEEDING STRAIGHT	REAR END	No		Yes	Cross Intersection	Yes	Traffic Signs (Stop/Yield)	No	Two-Way Two-Lane Road	Double Yellow Line	Low Slope	Low Curvature
140	2020-09-16	Wed		10:20:00	10	None	Chevrolet Spark LT	CLEAR	DAYLIGHT	DRY	NO UNUSUAL CONDITIONS	PROCEEDING STRAIGHT	MAKING LEFT TURN	BROADSIDE	Yes		Yes	Cross Intersection	Yes	Traffic Signal Control	Yes	Four-Lane Road	None	Low Slope	Low Curvature
141	2020-09-16	Wed		09:09:00	9	Moderate	Chevrolet Impala	CLEAR	DAYLIGHT	DRY	NO UNUSUAL CONDITIONS	STOPPED	PROCEEDING STRAIGHT	REAR END	Yes		Adjacent to Intersection	Cross Intersection	Yes	Traffic Signal Control	Yes	Four-Lane Road	None	Low Slope	Low Curvature
142	2020-10-06	Tue		13:40:00	14	Mild	Passenger Car	CLEAR	DAYLIGHT	DRY	NO UNUSUAL CONDITIONS	STOPPED	PROCEEDING STRAIGHT	REAR END	Yes		Yes	Cross Intersection	Yes	Traffic Signal Control	No	Unknown	Double Yellow Line or Median Barrier	Low Slope	Low Curvature
143	2020-10-09	Fri		13:08:00	13	Mild	Truck	CLEAR	DAYLIGHT	DRY	NO UNUSUAL CONDITIONS	MAKING RIGHT TURN	PARKING MANEUVER	SIDE SWIPE	No		No		No	No Control	No	Two-Way Four-Lane Road	Double Yellow Line	Low Slope	Low Curvature
144	2020-10-24	Sat		04:40:00	5	Mild	Subaru Outback	CLEAR	DARK	DRY	NO UNUSUAL CONDITIONS	STOPPED	PROCEEDING STRAIGHT	HEAD-ON	Yes		Adjacent to Intersection		No	No Control	No	Two-Way Two-Lane Road	Yellow Dashed Line	High Slope	Low Curvature
146	2020-12-02	Wed		15:05:00	15	Mild	CHEVROLET	CLEAR	DAYLIGHT	DRY	NO UNUSUAL CONDITIONS	STOPPED	PASSING OTHER VEHICLE	SIDE SWIPE	No		Yes	Cross Intersection	Yes	Traffic Signal Control	Yes	Three-Lane Road	None	Low Slope	Low Curvature
147	2020-12-18	Fri		06:14:00	6	Mild		CLEAR	DAYLIGHT	DRY	CONSTRUCTION-REPAIR ZONE	CHANGING LANES		HIT OBJECT	No		No		No	No Control	No	Two-Way Two-Lane Road	Double Yellow Line	Low Slope	Low Curvature
148	2020-12-19	Sat		12:46:00	13	Moderate	Toyota Camry	CLEAR	DAYLIGHT	DRY	NO UNUSUAL CONDITIONS	STOPPED	PROCEEDING STRAIGHT	HEAD-ON	Yes		Yes	Cross Intersection	Yes	Traffic Signal Control	No	Two-Way Ten-Lane Road	Median Barrier	Low Slope	Low Curvature
149	2020-12-29	Tue		17:45:00	18	Severe	Ford F150	CLEAR	DAYLIGHT	DRY	NO UNUSUAL CONDITIONS	SLOWING/STOPPING	PROCEEDING STRAIGHT	REAR END	Yes		Adjacent to Intersection		No	No Control				Low Slope	Low Curvature
150	2021-01-13	Wed		15:15:00	15	Mild	Volvo S60	CLEAR	DAYLIGHT	DRY	NO UNUSUAL CONDITIONS	SLOWING/STOPPING	MAKING LEFT TURN	BROADSIDE	Yes		Yes	Cross Intersection	Yes	Traffic Signs (Stop/Yield)	No	Two-Way Two-Lane Road	None	Low Slope	Low Curvature
153	2021-01-22	Fri		10:54:00	11	Mild	Volvo 12S	Cloudy	DAYLIGHT	WET	NO UNUSUAL CONDITIONS	STOPPED	PROCEEDING STRAIGHT	REAR END	No		No		No	Traffic Signs (Stop/Yield)	Yes	Single-Lane Road	None	Low Slope	Low Curvature
155	2021-02-11	Thu		09:00:00	9	Moderate	Toyota Corolla	CLEAR	DAYLIGHT	DRY	NO UNUSUAL CONDITIONS	STOPPED	PROCEEDING STRAIGHT	HEAD-ON	No		Yes	Cross Intersection	Yes	Traffic Signal Control	No	Two-Way Four-Lane Road	None	Low Slope	Low Curvature
156	2021-02-11	Thu		09:34:00	9	None	Jaguar F-Pace	Cloudy	DAYLIGHT	DRY	NO UNUSUAL CONDITIONS	STOPPED	ENTERING TRAFFIC	REAR END	No		No		No	No Control				Low Slope	Low Curvature
157	2021-02-16	Tue		17:50:00	18	Mild	Toyota Sienna	CLEAR	DAYLIGHT	DRY	NO UNUSUAL CONDITIONS	STOPPED	PROCEEDING STRAIGHT	REAR END	Yes		Yes	Cross Intersection	Yes	Traffic Signal Control	No	Two-Way Two-Lane Road	None	Low Slope	Low Curvature
158	2021-02-17	Wed		12:00:00	12	Mild	Nissan Sentra	CLEAR	DAYLIGHT	DRY	NO UNUSUAL CONDITIONS	STOPPED	PROCEEDING STRAIGHT	SIDE SWIPE	No		Yes	Cross Intersection	Yes	Traffic Signal Control	No	Two-Way Two-Lane Road	Yellow Dashed Line	Low Slope	Low Curvature
160	2021-02-25	Thu		16:06:00	16	Mild		CLEAR	DAYLIGHT	DRY	NO UNUSUAL CONDITIONS	BACKING	/	HIT OBJECT	No		No		No	No Control	No	Two-Way Two-Lane Road	Yellow Dashed Line	Low Slope	Low Curvature
161	2021-02-25	Thu		21:45:00	22	Mild	Honda Civic	CLEAR	DARK	DRY	NO UNUSUAL CONDITIONS	PROCEEDING STRAIGHT	PARKING MANEUVER	SIDE SWIPE	No		No		No	No Control	No	Two-Way Two-Lane Road	None	Low Slope	Low Curvature
162	2021-03-05	Fri		20:40:00	21	Mild	Chrysler 300M	RAINING	DARK	DRY	NO UNUSUAL CONDITIONS	SLOWING/STOPPING	PROCEEDING STRAIGHT	REAR END	Yes		Yes	Y-Intersection	Yes	Traffic Signs (Stop/Yield)	No	Two-Way Three-Lane Road	Double Yellow Line	Low Slope	Low Curvature
163	2021-03-09	Tue		20:20:00	20	Mild		RAINING	DARK	WET	NO UNUSUAL CONDITIONS	MAKING RIGHT TURN		HIT OBJECT	No		Yes	Cross Intersection	Yes	Traffic Signal Control	No	Two-Way Three-Lane Road	Double Yellow Line	Low Slope	Low Curvature
165	2021-03-18	Thu		17:47:00	18	Mild	Toyota Tundra	RAINING	DAYLIGHT	WET	NO UNUSUAL CONDITIONS	STOPPED、CHANGING LANES	PROCEEDING STRAIGHT	REAR END	No		No		No	No Control	Yes	Four-Lane Road	None	Low Slope	Low Curvature
167	2021-03-24	Wed		07:45:00	8	Mild	Ford F-250	CLEAR	DAYLIGHT	DRY	NO UNUSUAL CONDITIONS	PROCEEDING STRAIGHT	PARKING MANEUVER	SIDE SWIPE	No		Adjacent to Intersection		No	No Control	No	Two-Way Two-Lane Road	Yellow Dashed Line	High Slope	Low Curvature
172	2021-03-31	Wed		22:33:00	22	Mild	Ford Transit	CLEAR	DARK	DRY	NO UNUSUAL CONDITIONS	SLOWING/STOPPING	PROCEEDING STRAIGHT	REAR END	No		Adjacent to Intersection		No	No Control	Yes	Four-Lane Road	None	Low Slope	Low Curvature
173	2021-04-04	Sun		08:50:00	9	Mild	Honda CR-V	CLEAR	DAYLIGHT	DRY	NO UNUSUAL CONDITIONS	PROCEEDING STRAIGHT	PARKING MANEUVER	SIDE SWIPE	No		Adjacent to Intersection		No	No Control	No	Two-Way Two-Lane Road	None	High Slope	Low Curvature
174	2021-04-14	Wed		09:38:00	9	Moderate	Toyota	CLEAR	DAYLIGHT	DRY	CONSTRUCTION-REPAIR ZONE	MAKING RIGHT TURN	PROCEEDING STRAIGHT、PASSING OTHER VEHICLE	SIDE SWIPE	Yes		Yes		No	No Control				Low Slope	Low Curvature
175	2021-04-17	Sat		04:13:00	4	Mild	Nissan Sentra	CLEAR	DARK	DRY	NO UNUSUAL CONDITIONS	SLOWING/STOPPING	PROCEEDING STRAIGHT	REAR END	No		Yes	T-Intersection	Yes	Traffic Signal Control	No	Two-Way Five-Lane Road	Double Yellow Line	High Slope	Low Curvature
176	2021-04-18	Sun		16:00:00	16	Mild	Dodge Ram	CLEAR	DAYLIGHT	DRY	NO UNUSUAL CONDITIONS	STOPPED	PROCEEDING STRAIGHT	REAR END	Yes		Yes	Y-Intersection	No	No Control	No	Two-Way Six-Lane Road	Concrete Barrier	High Slope	High Curvature
179	2021-05-11	Tue		17:13:00	17	None	Ford Fusion	CLEAR	DAYLIGHT	DRY	NO UNUSUAL CONDITIONS	STOPPED、MAKING LEFT TURN	MAKING LEFT TURN	REAR END	Yes		Yes	Cross Intersection	No	No Control	Yes	Three-Lane Road	None	Low Slope	High Curvature
181	2021-05-23	Sun		14:12:00	14	Mild	Honda Fit	CLEAR	DAYLIGHT	DRY	NO UNUSUAL CONDITIONS	STOPPED	PROCEEDING STRAIGHT	REAR END	Yes		Yes	Cross Intersection	Yes	Traffic Signal Control	No	Two-Way Two-Lane Road	Yellow Dashed Line	High Slope	Low Curvature
183	2021-06-02	Wed		09:00:00	9	Mild	Ford Ranger	CLEAR	DAYLIGHT	DRY	NO UNUSUAL CONDITIONS	BACKING	PARKING MANEUVER	SIDE SWIPE	No		No		No	No Control	No	Two-Way Single-Lane Road	None	Low Slope	Low Curvature
184	2021-06-02	Wed		09:10:00	9	Moderate	BMW 328i	CLEAR	DAYLIGHT	DRY	NO UNUSUAL CONDITIONS	PROCEEDING STRAIGHT	PARKING MANEUVER	REAR END	No		No		No	No Control	No	Two-Way Two-Lane Road	None	High Slope	Low Curvature
185	2021-06-03	Thu		17:02:00	17	Mild	Toyota Prius	CLEAR	DAYLIGHT	DRY	NO UNUSUAL CONDITIONS	STOPPED	PROCEEDING STRAIGHT	REAR END	No		Yes	Cross Intersection	Yes	Traffic Signs (Stop/Yield)	No	Two-Way Two-Lane Road	None	High Slope	Low Curvature
187	2021-06-11	Fri		07:07:00	7	Moderate		CLEAR	DAYLIGHT	DRY	NO UNUSUAL CONDITIONS	PROCEEDING STRAIGHT		HIT OBJECT	No		No		No	No Control				Low Slope	Low Curvature
188	2021-06-16	Wed		17:48:00	18	Mild	Motorized Scooter	CLEAR	DAYLIGHT	DRY	NO UNUSUAL CONDITIONS	MAKING LEFT TURN	PROCEEDING STRAIGHT	HIT OBJECT	No		Yes	Cross Intersection	Yes	Traffic Signal Control	No	Two-Way Four-Lane Road	Double Yellow Line	Low Slope	Low Curvature
189	2021-06-25	Fri		21:50:00	22	Mild	BMW 5-Series	FOG/VISIBILITY	DARK	DRY	NO UNUSUAL CONDITIONS	STOPPED	PROCEEDING STRAIGHT	REAR END	Yes		Yes		Yes	Traffic Signal Control	No	Two-Way Four-Lane Road	Double Yellow Line	Low Slope	Low Curvature
190	2021-06-26	Sat		12:35:00	12	Mild		CLEAR	DARK	DRY	NO UNUSUAL CONDITIONS	STOPPED	PROCEEDING STRAIGHT	HEAD-ON	Yes		No		No	No Control	No	Two-Way Two-Lane Road	Double Yellow Line	Low Slope	Low Curvature
191	2021-06-29	Tue		14:54:00	15	Moderate	Mercedes-B E300	CLEAR	DAYLIGHT	DRY	NO UNUSUAL CONDITIONS	PROCEEDING STRAIGHT	CHANGING LANES	SIDE SWIPE	No		No		No	No Control				Low Slope	Low Curvature
193	2021-07-01	Thu		15:19:00	15	Mild	Ford	CLEAR	DAYLIGHT	DRY	NO UNUSUAL CONDITIONS	STOPPED、MAKING RIGHT TURN	MAKING RIGHT TURN	REAR END	No		Yes		No	No Control				Low Slope	Low Curvature
195	2021-07-09	Fri		14:40:00	15	Moderate	Toyota Corolla	CLEAR	DAYLIGHT	DRY	NO UNUSUAL CONDITIONS	STOPPED	CHANGING LANES	REAR END	Yes		Yes	Cross Intersection	Yes	Traffic Signal Control	No	Two-Way Three-Lane Road	Double Yellow Line	High Slope	Low Curvature
197	2021-07-12	Mon		15:30:00	15	Mild	Chevrolet Express	Cloudy	DAYLIGHT	DRY	NO UNUSUAL CONDITIONS	MAKING LEFT TURN	PROCEEDING STRAIGHT	BROADSIDE	No		Yes	Cross Intersection	Yes	Traffic Signal Control	No	Unknown		Low Slope	Low Curvature
198	2021-07-13	Tue		14:11:00	14	None	Cloudy	CLEAR	DAYLIGHT	DRY	NO UNUSUAL CONDITIONS	SLOWING/STOPPING	PROCEEDING STRAIGHT	SIDE SWIPE	No		No		No	No Control				Low Slope	Low Curvature
203	2021-08-01	Sun		16:48:00	17	Mild		CLEAR	DAYLIGHT	DRY	NO UNUSUAL CONDITIONS	STOPPED		BROADSIDE	No		Yes	Cross Intersection	Yes	Traffic Signs (Stop/Yield)	No	Two-Way Two-Lane Road	Yellow Dashed Line	High Slope	Low Curvature
204	2021-08-02	Mon		12:58:00	13	Mild	Toyota Tundra	CLEAR	DAYLIGHT	DRY	NO UNUSUAL CONDITIONS	PROCEEDING STRAIGHT		BROADSIDE	No		Yes	Cross Intersection	Yes	Traffic Signs (Stop/Yield)	No	Two-Way Two-Lane Road	Double Yellow Line	High Slope	Low Curvature
205	2021-08-05	Thu		12:41:00	13	Mild	Hyundai Elantra Limited	CLOUDY	DAYLIGHT	WET	NO UNUSUAL CONDITIONS	PROCEEDING STRAIGHT	PARKING MANEUVER	REAR END	No		No		No	No Control	No	Two-Way Two-Lane Road	White Dashed Line	High Slope	Low Curvature
206	2021-08-13	Fri		08:04:00	8	Mild	Chevrolet Astro	CLOUDY	DAYLIGHT	DRY	NO UNUSUAL CONDITIONS	PROCEEDING STRAIGHT	PROCEEDING STRAIGHT	REAR END	No		Yes	T-Intersection	Yes	Traffic Signs (Stop/Yield)	No	Two-Way Three-Lane Road	Double Yellow Line	Low Slope	Low Curvature
207	2021-08-14	Sun		10:11:00	10	Mild	Ford Edge	CLEAR	DAYLIGHT	DRY	NO UNUSUAL CONDITIONS	MAKING RIGHT TURN	PARKING MANEUVER	BROADSIDE	No		Adjacent to Intersection		No	No Control	No	Two-Way Single-Lane Road	None	Low Slope	Low Curvature
208	2021-08-19	Thu		09:30:00	9	Mild	Hyundai	CLEAR	DAYLIGHT	DRY	NO UNUSUAL CONDITIONS	STOPPED	BACKING	HEAD-ON	No		No		No	No Control				Low Slope	Low Curvature
209	2021-08-21	Sun		15:24:00	15	Mild	Nissan SUV	CLOUDY	DAYLIGHT	DRY	NO UNUSUAL CONDITIONS	STOPPED	PROCEEDING STRAIGHT	REAR END	No		Yes	Cross Intersection	Yes	Traffic Signs (Stop/Yield)	No	Two-Way Two-Lane Road	None	High Slope	Low Curvature
210	2021-08-23	Mon		20:21:00	20	Mild	Subaru Outback	CLEAR	DARK	DRY	NO UNUSUAL CONDITIONS	STOPPED	BACKING	REAR END	No		No		No	No Control				Low Slope	Low Curvature
211	2021-08-27	Fri		16:15:00	16	Mild	Toyota PK	CLEAR	DAYLIGHT	DRY	NO UNUSUAL CONDITIONS	STOPPED	PROCEEDING STRAIGHT	REAR END	Yes		Yes	Cross Intersection	Yes	Traffic Signal Control	No	Unknown	Unknown	Low Slope	Low Curvature
212	2021-08-28	Sun		21:05:00	21	Mild	Bicycle, possible Lyft E Bike	CLEAR	DARK	DRY	NO UNUSUAL CONDITIONS	PROCEEDING STRAIGHT	PROCEEDING STRAIGHT	HEAD-ON	Yes		Yes	Cross Intersection	Yes	Traffic Signal Control	No	Two-Way Two-Lane Road	None	High Slope	Low Curvature
213	2021-08-30	Mon		20:40:00	21	Mild	Toyota	CLEAR	DARK	DRY	NO UNUSUAL CONDITIONS	PARKING MANEUVER	ENTERING TRAFFIC	REAR END	No		No		No	No Control	No	Two-Way Two-Lane Road	Double Yellow Line	High Slope	Low Curvature
214	2021-08-31	Tue		17:43:00	18	Mild	Toyota Yaris	CLEAR	DAYLIGHT	DRY	NO UNUSUAL CONDITIONS	BACKING	PARKING MANEUVER	SIDE SWIPE	No		No		No	No Control	No	Two-Way Two-Lane Road	None	Low Slope	Low Curvature
215	2021-09-02	Thu		20:02:00	20	Mild	CHEV	CLEAR	DARK	DRY	NO UNUSUAL CONDITIONS	MAKING RIGHT TURN	MAKING RIGHT TURN	BROADSIDE	Yes		Yes	T-Intersection	Yes	Traffic Signal Control	No	Two-Way Four-Lane Road	Double Yellow Line	Low Slope	Low Curvature
217	2021-09-16	Thu		17:14:00	17	Mild		CLEAR	DAYLIGHT	DRY	NO UNUSUAL CONDITIONS	MAKING LEFT TURN	PASSING OTHER VEHICLE	SIDE SWIPE	No		Yes	Cross Intersection	Yes	Traffic Signs (Stop/Yield)	No	Two-Way Four-Lane Road	Double Yellow Line	Low Slope	Low Curvature
218	2021-09-17	Fri		12:30:00	12	Mild		CLEAR	DAYLIGHT	DRY	NO UNUSUAL CONDITIONS	STOPPED	PROCEEDING STRAIGHT	SIDE SWIPE	No		Yes	T-Intersection	Yes	Traffic Signs (Stop/Yield)	No	Two-Way Single-Lane Road	None	High Slope	Low Curvature
219	2021-09-17	Fri		11:39:00	11	Mild	Nissan Maxima	CLEAR	DAYLIGHT	DRY	NO UNUSUAL CONDITIONS	STOPPED	BACKING	SIDE SWIPE	No		Adjacent to Intersection		No	No Control	Yes	Two-Lane Road	None	Low Slope	Low Curvature
220	2021-09-21	Tue		15:15:00	15	Moderate	Chrysler 300	CLEAR	DAYLIGHT	DRY	NO UNUSUAL CONDITIONS	STOPPED	OTHER UNSAFE TURNING	BROADSIDE	No		Yes	Cross Intersection	Yes	Traffic Signal Control	No	Two-Way Three-Lane Road	Double Yellow Line	High Slope	Low Curvature
221	2021-09-22	Wed		04:29:00	4	Severe	Ford	CLEAR	DAYLIGHT	DRY	NO UNUSUAL CONDITIONS	STOPPED	PROCEEDING STRAIGHT	REAR END	No		Yes	Cross Intersection	Yes	Traffic Signal Control	No	Two-Way Six-Lane Road	Green Belt Divider	Low Slope	Low Curvature
222	2021-09-25	Sun		10:56:00	11	Mild	Chevrolet Bolt	CLEAR	DAYLIGHT	DRY	NO UNUSUAL CONDITIONS	STOPPED	PROCEEDING STRAIGHT	REAR END	No		No		No	No Control	No	Two-Way Four-Lane Road	Median Barrier	Low Slope	Low Curvature
223	2021-09-27	Mon		10:53:00	11	Mild		CLOUDY	DAYLIGHT	DRY	NO UNUSUAL CONDITIONS	MAKING RIGHT TURN		HIT OBJECT	Yes		Yes	T-Intersection	Yes	Traffic Signs (Stop/Yield)	No	Two-Way Two-Lane Road	Double Yellow Line	Low Slope	Low Curvature
224	2021-10-01	Fri		15:51:00	16	Mild	Chevrolet Truck Blazer 4D	CLEAR	DAYLIGHT	DRY	NO UNUSUAL CONDITIONS	STOPPED	PROCEEDING STRAIGHT	REAR END	Yes		Yes	Cross Intersection	Yes	Traffic Signal Control	No	Two-Way Four-Lane Road	Median Barrier	Low Slope	Low Curvature
225	2021-10-02	Sun		01:56:00	2	Mild		CLEAR	DARK	DRY	NO UNUSUAL CONDITIONS	STOPPED	BACKING	HEAD-ON	Yes		Yes	Cross Intersection	Yes	Traffic Signs (Stop/Yield)	No	Two-Way Two-Lane Road	None	Low Slope	Low Curvature
226	2021-10-07	Thu		23:12:00	23	Mild	Unknown	CLEAR	DARK	DRY	NO UNUSUAL CONDITIONS	STOPPED		SIDE SWIPE	No		Yes	Cross Intersection	Yes	Traffic Signal Control	No	Two-Way Four-Lane Road	Double Yellow Line	High Slope	Low Curvature
227	2021-10-08	Fri		08:39:00	8	Mild	Nazda 3	CLOUDY	DAYLIGHT	DRY	NO UNUSUAL CONDITIONS	ENTERING TRAFFIC	PARKING MANEUVER	HEAD-ON	No		Adjacent to Intersection		No	No Control	No	Two-Way Single-Lane Road	None	High Slope	Low Curvature
233	2021-10-21	Thu		15:05:00	15	Mild	Dodge	CLOUDY	DAYLIGHT	DRY	NO UNUSUAL CONDITIONS	PROCEEDING STRAIGHT	MAKING RIGHT TURN、OTHER UNSAFE TURNING	BROADSIDE	No		Adjacent to Intersection		No	No Control	No	Two-Way Two-Lane Road	Double Yellow Line	Low Slope	Low Curvature
235	2021-10-28	Thu		17:35:00	17	Mild		CLEAR	DARK	DRY	NO UNUSUAL CONDITIONS	MAKING LEFT TURN	PROCEEDING STRAIGHT	HEAD-ON	No		Yes	Cross Intersection	Yes	Traffic Signal Control	No	Two-Way Three-Lane Road	Double Yellow Line	High Slope	Low Curvature
236	2021-10-28	Thu		10:50:00	11	Moderate		CLEAR	DAYLIGHT	DRY	NO UNUSUAL CONDITIONS	CHANGING LANES		HIT OBJECT	Yes		Yes	Cross Intersection	Yes	Traffic Signal Control	No	双向八Vehicle道	Median Barrier	Low Slope	Low Curvature
237	2021-11-03	Wed		15:27:00	15	Mild	BMW CV	CLEAR	DAYLIGHT	DRY	NO UNUSUAL CONDITIONS	STOPPED	PROCEEDING STRAIGHT	REAR END	Yes		No		Yes	Traffic Signal Control				Low Slope	Low Curvature
238	2021-11-03	Wed		16:09:00	16	Mild	Mercedes-Benz C300	CLEAR	DAYLIGHT	DRY	NO UNUSUAL CONDITIONS	MAKING LEFT TURN	PROCEEDING STRAIGHT	BROADSIDE	No		Yes	Cross Intersection	Yes	Traffic Signs (Stop/Yield)	No	Two-Way Two-Lane Road	None	Low Slope	Low Curvature
240	2021-11-06	Sat		01:50:00	2	Mild	Toyota Scion TC	CLEAR	DARK	DRY	NO UNUSUAL CONDITIONS	STOPPED	PROCEEDING STRAIGHT	SIDE SWIPE	Yes		Yes	T-Intersection	No	No Control	No	Two-Way Two-Lane Road	None	High Slope	Low Curvature
241	2021-11-06	Sat		16:28:00	16	Mild	Honda	CLOUDY	DAYLIGHT	DRY	NO UNUSUAL CONDITIONS	STOPPED	PROCEEDING STRAIGHT	REAR END	Yes		Yes	Cross Intersection	Yes	Traffic Signal Control	No	Two-Way Three-Lane Road	Double Yellow Line	Low Slope	Low Curvature
242	2021-11-11	Thu		17:01:00	17	None	Plymouth Voyager	CLEAR	DAYLIGHT	DRY	NO UNUSUAL CONDITIONS	STOPPED	PASSING OTHER VEHICLE	SIDE SWIPE	No		Yes	T-Intersection	Yes	Traffic Signal Control	No	Two-Way Four-Lane Road	Double Yellow Line	Low Slope	Low Curvature
243	2021-11-12	Fri		13:23:00	13	Mild	Toyota Prius	CLEAR	DAYLIGHT	DRY	NO UNUSUAL CONDITIONS	STOPPED	PROCEEDING STRAIGHT	REAR END	Yes		Yes	Cross Intersection	Yes	Traffic Signal Control	No	Two-Way Four-Lane Road	Green Belt Divider	Low Slope	Low Curvature
244	2021-11-13	Sat		16:49:00	17	Mild	Audi A5	CLEAR	DAYLIGHT	DRY	NO UNUSUAL CONDITIONS	PROCEEDING STRAIGHT	OTHER UNSAFE TURNING	SIDE SWIPE	Yes		Yes		Yes	Traffic Signal Control				Low Slope	Low Curvature
245	2021-11-14	Sun		20:38:00	20	Mild		CLEAR	DARK	DRY	NO UNUSUAL CONDITIONS	STOPPED	PROCEEDING STRAIGHT	REAR END	Yes		Yes	Cross Intersection	Yes	Traffic Signal Control	No	Two-Way Two-Lane Road	None	Low Slope	Low Curvature
246	2021-11-15	Mon		02:20:00	2	Moderate	Toyota Prius	CLEAR	DARK	DRY	NO UNUSUAL CONDITIONS	STOPPED	PROCEEDING STRAIGHT	REAR END	Yes		Yes	Cross Intersection	Yes	Traffic Signs (Stop/Yield)	No	Two-Way Five-Lane Road	Double Yellow Line	High Slope	Low Curvature
247	2021-11-15	Mon		08:44:00	9	None	Toyota	CLEAR	DAYLIGHT	DRY	NO UNUSUAL CONDITIONS	STOPPED	SLOWING/STOPPING	REAR END	Yes		Yes	Cross Intersection	Yes	Traffic Signs (Stop/Yield)	No	Two-Way Two-Lane Road	Double Yellow Line	High Slope	Low Curvature
248	2021-11-20	Sat		11:11:00	11	Mild	Buick Enclave	CLEAR	DAYLIGHT	DRY	NO UNUSUAL CONDITIONS	STOPPED	XING INTO OPPOSING LANE	SIDE SWIPE	No		Yes	Cross Intersection	Yes	Traffic Signal Control	No	Two-Way Two-Lane Road	None	Low Slope	Low Curvature
249	2021-11-21	Sun		14:05:00	14	Mild	Honda	CLEAR	DAYLIGHT	DRY	NO UNUSUAL CONDITIONS	PROCEEDING STRAIGHT	MAKING LEFT TURN	SIDE SWIPE	Yes		Yes	Cross Intersection	Yes	Traffic Signal Control	No	Two-Way Two-Lane Road	Yellow Dashed Line	Low Slope	Low Curvature
250	2021-11-25	Thu		13:31:00	13	Mild		CLEAR	DAYLIGHT	DRY	NO UNUSUAL CONDITIONS	MAKING RIGHT TURN		HIT OBJECT	No		Yes	Cross Intersection	Yes	Traffic Signs (Stop/Yield)	No	Two-Way Two-Lane Road	None	High Slope	Low Curvature
251	2021-11-26	Fri		20:02:00	20	Mild		CLEAR	DARK	DRY	NO UNUSUAL CONDITIONS	STOPPED	MAKING LEFT TURN	SIDE SWIPE	Yes		Yes	Cross Intersection	Yes	Traffic Signs (Stop/Yield)	No	Two-Way Two-Lane Road	None	High Slope	Low Curvature
252	2021-11-28	Sun		18:08:00	18	Mild		CLEAR	DARK	DRY	NO UNUSUAL CONDITIONS	STOPPED	PROCEEDING STRAIGHT	REAR END	Yes		Yes	Cross Intersection	Yes	Traffic Signal Control	No	Two-Way Two-Lane Road	White Dashed Line	High Slope	Low Curvature
253	2021-11-30	Tue		12:21:00	12	Mild		CLEAR	DAYLIGHT	DRY	NO UNUSUAL CONDITIONS	PROCEEDING STRAIGHT	PARKING MANEUVER	SIDE SWIPE	No		No		No	No Control	No	Two-Way Three-Lane Road	Double Yellow Line	Low Slope	Low Curvature
254	2021-12-01	Wed		17:22:00	17	Mild	Ford	CLEAR	DARK	DRY	NO UNUSUAL CONDITIONS	STOPPED	MAKING RIGHT TURN	REAR END	Yes		Yes	Cross Intersection	Yes	Traffic Signal Control	No	Two-Way Two-Lane Road	None	Low Slope	Low Curvature
255	2021-12-01	Wed		17:35:00	17	Mild	Toyota	CLEAR	DARK	DRY	NO UNUSUAL CONDITIONS	PROCEEDING STRAIGHT	STOPPED	HEAD-ON	No		No		No	No Control	No	Two-Way Two-Lane Road	Yellow Dashed Line	High Slope	Low Curvature
256	2021-12-03	Fri		12:23:00	12	Mild	Audi A3	CLEAR	DAYLIGHT	DRY	NO UNUSUAL CONDITIONS	STOPPED	BACKING	BROADSIDE	Yes		Yes	Five-Leg Intersection	Yes	Traffic Signal Control	No	Two-Way Two-Lane Road	Double Yellow Line	High Slope	Low Curvature
257	2021-12-04	Sun		16:10:00	16	Mild	Lexus RX400H	CLEAR	DAYLIGHT	DRY	NO UNUSUAL CONDITIONS	PROCEEDING STRAIGHT	CHANGING LANES	BROADSIDE	No		Yes	Cross Intersection	Yes	Traffic Signal Control	No	Two-Way Six-Lane Road	Tram/Bus Station	Low Slope	Low Curvature
258	2021-12-06	Mon		17:53:00	18	Moderate	Lexus RX 350	CLOUDY	DARK	DRY	NO UNUSUAL CONDITIONS	PROCEEDING STRAIGHT	MAKING RIGHT TURN	HEAD-ON	No		Yes	T-Intersection	Yes	Traffic Signal Control	No	Two-Way Five-Lane Road	Double Yellow Line	Low Slope	Low Curvature
259	2021-12-07	Tue		10:47:00	11	Mild	Lexus 4H	CLEAR	DAYLIGHT	DRY	NO UNUSUAL CONDITIONS	STOPPED	PROCEEDING STRAIGHT	REAR END	Yes		Yes	T-Intersection	Yes	Traffic Signs (Stop/Yield)	No	Two-Way Two-Lane Road	Median Barrier	Low Slope	Low Curvature
260	2021-12-08	Wed		10:00:00	10	Mild	CB	CLEAR	DAYLIGHT	DRY	NO UNUSUAL CONDITIONS	MAKING LEFT TURN	PROCEEDING STRAIGHT	SIDE SWIPE	No		Yes	Cross Intersection	Yes	Traffic Signs (Stop/Yield)	No	Two-Way Two-Lane Road	Yellow Dashed Line	High Slope	Low Curvature
261	2021-12-11	Sat		16:47:00	17	Mild	Toyota Truck	CLEAR	DAYLIGHT	DRY	NO UNUSUAL CONDITIONS	STOPPED	MAKING LEFT TURN	REAR END	Yes		Yes	Cross Intersection	Yes	Traffic Signal Control	Yes	Three-Lane Road	None	Low Slope	Low Curvature
262	2021-12-11	Sat		02:28:00	2	Mild		CLOUDY	DARK	DRY	NO UNUSUAL CONDITIONS	ENTERING TRAFFIC		HIT OBJECT	No		No		No	No Control				Low Slope	Low Curvature
263	2021-12-19	Sun		10:30:00	10	Mild		CLEAR	DAYLIGHT	DRY	NO UNUSUAL CONDITIONS	STOPPED	BACKING	BROADSIDE	Yes		No		No	No Control				Low Slope	Low Curvature
264	2021-12-22	Wed		00:35:00	1	Moderate		RAINING	DARK	WET	NO UNUSUAL CONDITIONS	PROCEEDING STRAIGHT	PROCEEDING STRAIGHT	BROADSIDE	No		Yes	Cross Intersection	Yes	Traffic Signal Control	No	Two-Way Five-Lane Road	Median Barrier	Low Slope	Low Curvature
265	2021-12-26	Sun		18:41:00	19	Mild		RAINING	DARK	WET	NO UNUSUAL CONDITIONS	PROCEEDING STRAIGHT	ENTERING TRAFFIC	BROADSIDE	Yes		Yes	T-Intersection	Yes	Traffic Signs (Stop/Yield)	No	Two-Way Four-Lane Road	Double Yellow Line	Low Slope	Low Curvature
266	2022-01-01	Sat		02:04:00	2	Moderate	Infiniti QX70	CLEAR	DARK	DRY	NO UNUSUAL CONDITIONS	PROCEEDING STRAIGHT	MAKING RIGHT TURN	SIDE SWIPE	No		No		No	No Control	No	Two-Way Two-Lane Road	Double Yellow Line	Low Slope	Low Curvature
267	2022-01-03	Mon		09:00:00	9	Mild	FHRT	CLEAR	DAYLIGHT	DRY	NO UNUSUAL CONDITIONS	SLOWING/STOPPING	PROCEEDING STRAIGHT	REAR END	Yes		No		No	No Control	Yes	Four-Lane Road	None	Low Slope	Low Curvature
268	2022-01-04	Tue		11:30:00	11	None	Ford Escape	CLOUDY	DAYLIGHT	WET	NO UNUSUAL CONDITIONS	STOPPED	BACKING	HEAD-ON	No		No		No	No Control				Low Slope	Low Curvature
269	2022-01-06	Thu		09:25:00	9	Moderate	Honda Civic	CLEAR	DAYLIGHT	DRY	NO UNUSUAL CONDITIONS	PROCEEDING STRAIGHT	CHANGING LANES	SIDE SWIPE	No		Yes	Cross Intersection	Yes	Traffic Signal Control	No	Two-Way Four-Lane Road	Green Belt Divider	High Slope	Low Curvature
270	2022-01-11	Tue		08:55:00	9	Moderate	Toyota	CLEAR	DAYLIGHT	DRY	NO UNUSUAL CONDITIONS	STOPPED	PROCEEDING STRAIGHT	REAR END	Yes		Yes	Five-Leg Intersection	Yes	Traffic Signal Control	No	Two-Way Four-Lane Road	Double Yellow Line	Low Slope	Low Curvature
271	2022-01-16	Sun		13:57:00	12	Mild	GMC Acadia	CLEAR	DAYLIGHT	DRY	NO UNUSUAL CONDITIONS	STOPPED	PROCEEDING STRAIGHT	REAR END	No		Yes	Cross Intersection	Yes	Traffic Signal Control	No	Two-Way Five-Lane Road	Double Yellow Line	Low Slope	Low Curvature
272	2022-01-18	Tue		17:20:00	17	Moderate	Honda Civic	CLEAR	DAYLIGHT	DRY	NO UNUSUAL CONDITIONS	PROCEEDING STRAIGHT	PROCEEDING STRAIGHT	BROADSIDE	No		Yes	Cross Intersection	Yes	Traffic Signal Control	Yes	Two-Lane Road	None	Low Slope	Low Curvature
273	2022-01-20	Thu		18:36:00	18	Mild	Chevrolet	FOG/VISIBILITY	DARK	DRY	NO UNUSUAL CONDITIONS	SLOWING/STOPPING	PROCEEDING STRAIGHT	REAR END	No		Yes	Cross Intersection	Yes	Traffic Signal Control	No	Two-Way Six-Lane Road	Green Belt Divider	Low Slope	Low Curvature
274	2022-01-20	Thu		14:24:00	14	Mild	Nissan Rogue	CLEAR	DAYLIGHT	DRY	NO UNUSUAL CONDITIONS	STOPPED	ENTERING TRAFFIC	REAR END	Yes		Yes	Cross Intersection	Yes	Traffic Signal Control	No	Two-Way Two-Lane Road	Double Yellow Line	Low Slope	Low Curvature
275	2022-01-22	Sat		02:11:00	2	Mild		CLEAR	DARK	DRY	NO UNUSUAL CONDITIONS	PROCEEDING STRAIGHT	MAKING LEFT TURN	SIDE SWIPE	No		Yes	Cross Intersection	Yes	Traffic Signal Control	No	Two-Way Two-Lane Road	Double Yellow Line	Low Slope	Low Curvature
276	2022-01-26	Wed		03:56:00	4	Mild	Range Rover HSE	CLEAR	DARK	DRY	NO UNUSUAL CONDITIONS	PROCEEDING STRAIGHT	PROCEEDING STRAIGHT	BROADSIDE	Yes		Yes		No	No Control				Low Slope	Low Curvature
277	2022-01-28	Fri		06:30:00	6	Mild	Toyota Prius	CLEAR	DAYLIGHT	DRY	NO UNUSUAL CONDITIONS	PROCEEDING STRAIGHT	PROCEEDING STRAIGHT	REAR END	Yes		Yes	Cross Intersection	Yes	Traffic Signal Control	Yes	One-WayThree-Lane Road	None	High Slope	Low Curvature
278	2022-01-28	Fri		20:40:00	21	Moderate	Honda Pilot	CLEAR	DARK	DRY	NO UNUSUAL CONDITIONS	PROCEEDING STRAIGHT	PROCEEDING STRAIGHT	REAR END	Yes		Yes	Cross Intersection	Yes	Traffic Signs (Stop/Yield)	No	Two-Way Three-Lane Road	Double Yellow Line	Low Slope	Low Curvature
279	2022-01-29	Sat		13:10:00	13	None		CLEAR	DAYLIGHT	DRY	NO UNUSUAL CONDITIONS	MAKING RIGHT TURN	PROCEEDING STRAIGHT	REAR END	Yes		Yes	Cross Intersection	Yes	Traffic Signal Control	No	Two-Way Five-Lane Road	Double Yellow Line	Low Slope	Low Curvature
280	2022-02-01	Tue		08:44:00	9	Mild	Toyota RAV4	CLEAR	DAYLIGHT	DRY	NO UNUSUAL CONDITIONS	STOPPED	PASSING OTHER VEHICLE	REAR END	Yes		Yes	Cross Intersection	Yes	Traffic Signs (Stop/Yield)	No	Two-Way Two-Lane Road	Yellow Dashed Line	Low Slope	Low Curvature
281	2022-02-04	Fri		11:00:00	11	Mild	Subaru	CLEAR	DAYLIGHT	DRY	NO UNUSUAL CONDITIONS	PARKING MANEUVER	BACKING	BROADSIDE	No		No		No	No Control				Low Slope	Low Curvature
282	2022-02-05	Sat		20:55:00	21	None	Nissan	CLEAR	DAYLIGHT	DRY	NO UNUSUAL CONDITIONS	STOPPED	PROCEEDING STRAIGHT	REAR END	Yes		Yes	Cross Intersection	Yes	Traffic Signal Control				Low Slope	Low Curvature
283	2022-02-06	Sun		08:40:00	9	None		CLEAR	DAYLIGHT	DRY	NO UNUSUAL CONDITIONS	STOPPED	XING INTO OPPOSING LANE	HEAD-ON	No		No		No	No Control	No	Two-Way Two-Lane Road	None	Low Slope	Low Curvature
284	2022-02-06	Sun		13:53:00	14	Moderate	Ford Fusion	CLEAR	DAYLIGHT	DRY	NO UNUSUAL CONDITIONS	STOPPED	PASSING OTHER VEHICLE、CHANGING LANES	SIDE SWIPE	No		Yes	Cross Intersection	Yes	Traffic Signal Control	Yes	One-WayThree-Lane Road	None	High Slope	Low Curvature
286	2022-02-09	Wed		17:46:00	18	Mild		CLEAR	DAYLIGHT	DRY	NO UNUSUAL CONDITIONS	PROCEEDING STRAIGHT		SIDE SWIPE	No		Yes	Cross Intersection	Yes	Traffic Signal Control	No	Two-Way Three-Lane Road	Yellow Dashed Line	Low Slope	Low Curvature
287	2022-02-09	Wed		15:05:00	15	Mild	Toyota Tacoma	CLEAR	DAYLIGHT	DRY	CONSTRUCTION-REPAIR ZONE	STOPPED	PROCEEDING STRAIGHT	SIDE SWIPE	Yes		Yes	Cross Intersection	Yes	Traffic Signs (Stop/Yield)	Yes	One-WayThree-Lane Road	None	High Slope	High Curvature
288	2022-02-10	Thu		20:00:00	20	Mild		CLEAR	DARK	DRY	NO UNUSUAL CONDITIONS	BACKING		HIT OBJECT	No		No		No	No Control				Low Slope	Low Curvature
289	2022-02-11	Fri		02:07:00	2	Severe		CLEAR	DARK	DRY	NO UNUSUAL CONDITIONS	STOPPED	OTHER UNSAFE TURNING	BROADSIDE	No		Adjacent to Intersection		No	No Control	No	Two-Way Two-Lane Road	Yellow Dashed Line	Low Slope	Low Curvature
290	2022-02-11	Fri		17:36:00	17	Mild	BMW 4 Series	CLOUDY	DAYLIGHT	DRY	NO UNUSUAL CONDITIONS	STOPPED	PROCEEDING STRAIGHT	REAR END	Yes		Yes	T-Intersection	Yes	Traffic Signal Control	No	Two-Way Five-Lane Road	Median Barrier	Low Slope	Low Curvature
291	2022-02-11	Fri		00:42:00	1	Mild	BMW	CLEAR	DARK	DRY	NO UNUSUAL CONDITIONS	PROCEEDING STRAIGHT	MAKING LEFT TURN	SIDE SWIPE	Yes		Yes	Cross Intersection	Yes	Traffic Signal Control	No	Two-Way Four-Lane Road	Double Yellow Line	Low Slope	Low Curvature
292	2022-02-14	Mon		15:02:00	15	Mild	Ford Fusion	CLEAR	DAYLIGHT	DRY	NO UNUSUAL CONDITIONS	STOPPED	PROCEEDING STRAIGHT	REAR END	Yes		Yes	Cross Intersection	Yes	Traffic Signal Control	No	Two-Way Two-Lane Road	Double Yellow Line	Low Slope	Low Curvature
293	2022-02-17	Thu		08:25:00	8	Mild		CLEAR	DAYLIGHT	DRY	CONSTRUCTION-REPAIR ZONE	PROCEEDING STRAIGHT		HIT OBJECT	No		Adjacent to Intersection		No	No Control	No	Two-Way Four-Lane Road	Median Barrier	Low Slope	Low Curvature
294	2022-02-19	Sat		19:45:00	20	Mild	Hyundai	CLEAR	DARK	DRY	NO UNUSUAL CONDITIONS	STOPPED	PROCEEDING STRAIGHT	REAR END	Yes		No		No	No Control	No	Two-Way Two-Lane Road	Double Yellow Line	Low Slope	Low Curvature
295	2022-02-19	Sat		08:36:00	8	Mild	Toyota Camry	CLEAR	DAYLIGHT	DRY	NO UNUSUAL CONDITIONS	MAKING RIGHT TURN	MAKING RIGHT TURN	SIDE SWIPE	No		Yes	Cross Intersection	Yes	Traffic Signal Control	Yes	One-WayTwo-Lane Road	None	Low Slope	Low Curvature
296	2022-02-22	Tue		13:32:00	13	Mild		CLOUDY	DAYLIGHT	DRY	NO UNUSUAL CONDITIONS	PROCEEDING STRAIGHT		HIT OBJECT	No		No		No	No Control	No	Two-Way Two-Lane Road	None	Low Slope	Low Curvature
297	2022-02-28	Mon		13:00:00	13	Mild	Honda Civic	CLEAR	DAYLIGHT	DRY	NO UNUSUAL CONDITIONS	SLOWING/STOPPING	PROCEEDING STRAIGHT	REAR END	No		Yes	Cross Intersection	Yes	Traffic Signal Control	No	Two-Way Two-Lane Road	Double Yellow Line	High Slope	Low Curvature
298	2022-02-28	Mon		00:49:00	1	Mild	HONDA	CLEAR	DARK	DRY	NO UNUSUAL CONDITIONS	STOPPED	PROCEEDING STRAIGHT、PASSING OTHER VEHICLE	REAR END	Yes		Yes	Cross Intersection	Yes	Traffic Signal Control	No	Two-Way Five-Lane Road	Median Barrier	Low Slope	Low Curvature
299	2022-03-06	Sun		18:00:00	18	Mild	Bicycle	CLEAR	DAYLIGHT	DRY	NO UNUSUAL CONDITIONS	STOPPED	PASSING OTHER VEHICLE	SIDE SWIPE	No		No		No	No Control	Yes	One-WayThree-Lane Road	None	Low Slope	Low Curvature
300	2022-03-07	Mon		07:35:00	7	Mild	Honda Element	CLEAR	DAYLIGHT	DRY	NO UNUSUAL CONDITIONS	PROCEEDING STRAIGHT、SLOWING/STOPPING	PARKING MANEUVER	SIDE SWIPE	No		Yes	Y-Intersection	Yes	Traffic Signs (Stop/Yield)	No	Two-Way Single-Lane Road	None	Low Slope	Low Curvature
301	2022-03-09	Wed		12:22:00	12	Mild	Toyota Prius	CLEAR	DAYLIGHT	DRY	NO UNUSUAL CONDITIONS	STOPPED	BACKING	REAR END	Yes		Yes	Cross Intersection	Yes	Traffic Signs (Stop/Yield)	No	Two-Way Two-Lane Road	Yellow Dashed Line	Low Slope	Low Curvature
303	2022-03-15	Tue		12:26:00	12	Mild	Hongda	CLEAR	DAYLIGHT	DRY	NO UNUSUAL CONDITIONS	CHANGING LANES	CHANGING LANES	SIDE SWIPE	Yes		No		No	No Control	No	Two-Way Three-Lane Road	Double Yellow Line	Low Slope	Low Curvature
305	2022-03-22	Tue		15:00:00	15	Mild		CLEAR	DAYLIGHT	DRY	NO UNUSUAL CONDITIONS	PROCEEDING STRAIGHT	PROCEEDING STRAIGHT	REAR END	No		Yes		No	No Control				Low Slope	Low Curvature
306	2022-03-24	Thu		13:24:00	13	Severe		CLOUDY	DAYLIGHT	DRY	NO UNUSUAL CONDITIONS	SLOWING/STOPPING	PROCEEDING STRAIGHT	REAR END	Yes		No		No	No Control	No	Two-Way Three-Lane Road	Double Yellow Line	High Slope	High Curvature
307	2022-03-26	Sat		01:16:00	1	Moderate	Honda SUV	CLOUDY	DARK	DRY	NO UNUSUAL CONDITIONS	SLOWING/STOPPING	PROCEEDING STRAIGHT	REAR END	Yes		Yes	T-Intersection	Yes	Traffic Signs (Stop/Yield)	No	Two-Way Three-Lane Road	Double Yellow Line	Low Slope	Low Curvature
309	2022-03-28	Mon		11:30:00	11	Mild		RAINING	DAYLIGHT	WET	CONSTRUCTION-REPAIR ZONE	PROCEEDING STRAIGHT		HIT OBJECT	Yes		No		No	No Control	No	Two-Way Six-Lane Road	Green Belt Divider	Low Slope	Low Curvature
310	2022-03-29	Tue		08:20:00	8	Moderate	Prius	CLEAR	DAYLIGHT	DRY	NO UNUSUAL CONDITIONS	PROCEEDING STRAIGHT	PROCEEDING STRAIGHT	REAR END	Yes		Yes	Cross Intersection	Yes	Traffic Signs (Stop/Yield)	No	Unknown		Low Slope	Low Curvature
311	2022-03-29	Tue		09:44:00	10	None	Honda	CLEAR	DAYLIGHT	DRY	NO UNUSUAL CONDITIONS	BACKING	PARKING MANEUVER	REAR END	No		No		No	No Control	No	Two-Way Two-Lane Road	Double Yellow Line	High Slope	Low Curvature
312	2022-03-31	Thu		11:07:00	11	Mild	Toyota Rav4	CLEAR	DAYLIGHT	DRY	NO UNUSUAL CONDITIONS	PROCEEDING STRAIGHT	PROCEEDING STRAIGHT	REAR END	Yes		Yes	T-Intersection	Yes	Traffic Signal Control	No	Two-Way Five-Lane Road	Green Belt Divider	Low Slope	Low Curvature
313	2022-04-01	Fri		02:27:00	2	Mild	Honda Fit	CLEAR	DARK	DRY	NO UNUSUAL CONDITIONS	SLOWING/STOPPING	CHANGING LANES、MAKING RIGHT TURN、SLOWING/STOPPING	REAR END	No		Yes	Cross Intersection	Yes	Traffic Signal Control	No	Two-Way Five-Lane Road	Double Yellow Line	Low Slope	Low Curvature
314	2022-04-01	Fri		00:43:00	1	Mild	UNK	CLEAR	DARK	DRY	NO UNUSUAL CONDITIONS	PROCEEDING STRAIGHT	MAKING LEFT TURN	SIDE SWIPE	Yes		Yes	Cross Intersection	Yes	Traffic Signal Control	Yes	One-WayThree-Lane Road	None	Low Slope	Low Curvature
315	2022-04-05	Tue		19:55:00	20	Mild	Lexus CT 200H	CLEAR	DAYLIGHT	DRY	NO UNUSUAL CONDITIONS	STOPPED	PROCEEDING STRAIGHT	REAR END	Yes		Yes	Cross Intersection	Yes	Traffic Signs (Stop/Yield)	No	Two-Way Three-Lane Road	Yellow Dashed Line	High Slope	Low Curvature
316	2022-04-06	Wed		17:38:00	17	None		CLEAR	DAYLIGHT	DRY	NO UNUSUAL CONDITIONS	MAKING RIGHT TURN	MAKING RIGHT TURN、PASSING OTHER VEHICLE	REAR END	Yes		Yes	Five-Leg Intersection	Yes	Traffic Signal Control	Yes	One-WayFour-Lane Road	None	Low Slope	Low Curvature
317	2022-04-08	Fri		12:31:00	12	Moderate	Subaru Forester	CLEAR	DAYLIGHT	DRY	NO UNUSUAL CONDITIONS	CHANGING LANES	CHANGING LANES	BROADSIDE	No		Yes	Cross Intersection	Yes	Traffic Signal Control	Yes	One-WayThree-Lane Road	None	Low Slope	Low Curvature
318	2022-04-09	Sat		01:55:00	2	Mild		CLEAR	DARK	DRY	NO UNUSUAL CONDITIONS	SLOWING/STOPPING	MAKING RIGHT TURN	REAR END	Yes		Yes	T-Intersection	Yes	Traffic Signs (Stop/Yield)	No	Two-Way Four-Lane Road	Double Yellow Line	Low Slope	Low Curvature
319	2022-04-11	Mon		22:36:00	22	Mild	MAZDA CX-5	CLEAR	DARK	DRY	NO UNUSUAL CONDITIONS	PROCEEDING STRAIGHT	PASSING OTHER VEHICLE	SIDE SWIPE	No		No		No	No Control	No	Two-Way Two-Lane Road	Double Yellow Line	Low Slope	Low Curvature
320	2022-04-11	Mon		09:00:00	9	Mild	Honda HR-V	RAINING	DAYLIGHT	WET	NO UNUSUAL CONDITIONS	STOPPED	BACKING	REAR END	Yes		No		No	No Control				Low Slope	Low Curvature
321	2022-04-13	Wed		14:53:00	15	Mild	Ford F-150	CLEAR	DAYLIGHT	DRY	NO UNUSUAL CONDITIONS	PROCEEDING STRAIGHT、SLOWING/STOPPING	PROCEEDING STRAIGHT	REAR END	No		Yes	Y-Intersection	Yes	Traffic Signal Control	No	Two-Way Three-Lane Road	Double Yellow Line	Low Slope	Low Curvature
322	2022-04-16	Sat		23:21:00	23	Mild	Lexus	CLEAR	DARK	DRY	NO UNUSUAL CONDITIONS	PROCEEDING STRAIGHT	CHANGING LANES	SIDE SWIPE	Yes		No		No	No Control	Yes	One-WayThree-Lane Road	None	High Slope	Low Curvature
323	2022-04-17	Sun		00:13:00	0	Mild	Honda	CLEAR	DARK	DRY	NO UNUSUAL CONDITIONS	SLOWING/STOPPING	PROCEEDING STRAIGHT	REAR END	Yes		Yes	T-Intersection	Yes	Traffic Signal Control	No	Two-Way Four-Lane Road	Double Yellow Line	Low Slope	Low Curvature
324	2022-04-18	Mon		08:14:00	8	Mild	Acura TL	CLEAR	DAYLIGHT	DRY	NO UNUSUAL CONDITIONS	STOPPED	PROCEEDING STRAIGHT	REAR END	Yes		Yes	Five-Leg Intersection	Yes	Traffic Signal Control	Yes	One-WayFive-Lane Road	None	Low Slope	Low Curvature
326	2022-04-22	Fri		17:50:00	18	Mild		CLEAR	DAYLIGHT	DRY	NO UNUSUAL CONDITIONS	PROCEEDING STRAIGHT	CHANGING LANES	REAR END	Yes		Yes	Cross Intersection	Yes	Traffic Signal Control	Yes	One-WayTwo-Lane Road	None	Low Slope	Low Curvature
327	2022-04-24	Sun		16:36:00	16	Mild	Toyota Rav 4	CLEAR	DAYLIGHT	DRY	NO UNUSUAL CONDITIONS	STOPPED	SLOWING/STOPPING	REAR END	Yes		Adjacent to Intersection		No	No Control	No	Two-Way Four-Lane Road	Median Barrier	Low Slope	Low Curvature
328	2022-04-24	Sun		03:35:00	3	Mild	BMW	CLEAR	DARK	DRY	NO UNUSUAL CONDITIONS	SLOWING/STOPPING	PROCEEDING STRAIGHT	REAR END	Yes		Adjacent to Intersection		No	No Control	No	Two-Way Two-Lane Road	None	Low Slope	Low Curvature
329	2022-04-25	Mon		23:21:00	23	Moderate	Hyundai	CLEAR	DARK	DRY	NO UNUSUAL CONDITIONS	STOPPED	TRAVELING WRONG WAY	HEAD-ON	Yes		Yes	Cross Intersection	Yes	Traffic Signal Control	Yes	One-WayTwo-Lane Road	None	High Slope	Low Curvature
331	2022-04-28	Thu		15:28:00	15	None	GMC Sierra	CLEAR	DAYLIGHT	DRY	NO UNUSUAL CONDITIONS	BACKING	STOPPED	REAR END	No		Yes	T-Intersection	Yes	Traffic Signs (Stop/Yield)	No	Two-Way Two-Lane Road	None	Low Slope	Low Curvature
332	2022-04-29	Fri		06:37:00	6	Mild	Toyota Tacoma	CLEAR	DAYLIGHT	DRY	NO UNUSUAL CONDITIONS	PROCEEDING STRAIGHT	ENTERING TRAFFIC	BROADSIDE	No		Adjacent to Intersection		No	No Control	Yes	One-WayTwo-Lane Road	None	Low Slope	Low Curvature
334	2022-05-04	Wed		13:26:00	13	Mild	Nissan Frontier	CLEAR	DAYLIGHT	DRY	NO UNUSUAL CONDITIONS	STOPPED	PROCEEDING STRAIGHT	REAR END	Yes		No		No	No Control	Yes	One-WayFour-Lane Road	None	Low Slope	Low Curvature
335	2022-05-11	Wed		09:19:00	9	Mild	Audi Q5	CLEAR	DAYLIGHT	DRY	NO UNUSUAL CONDITIONS	MAKING RIGHT TURN、STOPPED	PROCEEDING STRAIGHT、PASSING OTHER VEHICLE	SIDE SWIPE	No		Yes	Cross Intersection	Yes	Traffic Signal Control	No	Two-Way Two-Lane Road	Yellow Dashed Line	Low Slope	Low Curvature
336	2022-05-13	Fri		04:37:00	4	Mild	BMW	CLEAR	DARK	DRY	NO UNUSUAL CONDITIONS	STOPPED	PROCEEDING STRAIGHT	REAR END	Yes		Yes	Cross Intersection	Yes	Traffic Signal Control	Yes	One-WayThree-Lane Road	None	Low Slope	Low Curvature
338	2022-05-17	Tue		13:26:00	13	Mild	Hyundai Genesis 2.0	CLEAR	DAYLIGHT	DRY	NO UNUSUAL CONDITIONS	SLOWING/STOPPING	PROCEEDING STRAIGHT	REAR END	Yes		Yes	Cross Intersection	No	No Control	No	Two-Way Two-Lane Road	Yellow Dashed Line	Low Slope	Low Curvature
339	2022-05-17	Tue		16:20:00	16	Mild	TOYOTA CAROLLA	CLEAR	DAYLIGHT	DRY	NO UNUSUAL CONDITIONS	PROCEEDING STRAIGHT	SLOWING/STOPPING	SIDE SWIPE	No		No		No	No Control	No	Two-Way Two-Lane Road	Double Yellow Line	Low Slope	Low Curvature
340	2022-05-19	Thu		15:05:00	15	Mild		CLOUDY	DAYLIGHT	DRY	NO UNUSUAL CONDITIONS	PROCEEDING STRAIGHT	PROCEEDING STRAIGHT	REAR END	Yes		No		No	No Control				Low Slope	Low Curvature
341	2022-05-20	Fri		13:30:00	13	Mild	Honda Fit	CLEAR	DAYLIGHT	DRY	NO UNUSUAL CONDITIONS	STOPPED	PROCEEDING STRAIGHT	REAR END	Yes		Adjacent to Intersection		No	No Control	No	Two-Way Four-Lane Road	Double Yellow Line	Low Slope	Low Curvature
342	2022-05-21	Sat		10:03:00	10	Mild	Honda CRV	CLEAR	DAYLIGHT	DRY	NO UNUSUAL CONDITIONS	STOPPED	MAKING RIGHT TURN	SIDE SWIPE	No		Yes	T-Intersection	Yes	Traffic Signs (Stop/Yield)	No	Two-Way Two-Lane Road	Green Belt Divider	High Slope	Low Curvature
343	2022-05-25	Wed		20:42:00	21	None	Ford Mustang	CLEAR	DARK	DRY	NO UNUSUAL CONDITIONS	STOPPED	PROCEEDING STRAIGHT	REAR END	No		Yes	Cross Intersection	Yes	Traffic Signal Control	No	Two-Way Four-Lane Road	Median Barrier	Low Slope	Low Curvature
344	2022-05-27	Fri		01:16:00	1	Mild	SUZI RS	CLEAR	DARK	DRY	NO UNUSUAL CONDITIONS	STOPPED	SLOWING/STOPPING	REAR END	Yes		Yes	Cross Intersection	Yes	Traffic Signal Control	Yes	One-WayThree-Lane Road	None	High Slope	Low Curvature
345	2022-05-31	Tue		12:50:00	13	Mild	BMV i3	CLEAR	DAYLIGHT	DRY	NO UNUSUAL CONDITIONS	PROCEEDING STRAIGHT	PROCEEDING STRAIGHT	REAR END	No		Yes	Cross Intersection	Yes	Traffic Signal Control	Yes	One-WayFour-Lane Road	None	Low Slope	Low Curvature
346	2022-06-01	Wed		13:15:00	13	Mild		CLEAR	DAYLIGHT	DRY	NO UNUSUAL CONDITIONS	PROCEEDING STRAIGHT	PROCEEDING STRAIGHT	BROADSIDE	No		Yes	Six-Leg Intersection	Yes	Traffic Signal Control	Yes	One-WaySingle-Lane Road	None	Low Slope	Low Curvature
348	2022-06-01	Wed		07:26:00	7	Mild	Toyota Tacoma	CLEAR	DAYLIGHT	DRY	NO UNUSUAL CONDITIONS	STOPPED	PROCEEDING STRAIGHT	REAR END	Yes		Yes	Cross Intersection	Yes	Traffic Signal Control	No	Two-Way Three-Lane Road	Double Yellow Line	Low Slope	Low Curvature
349	2022-06-02	Thu		01:54:00	2	Mild		CLEAR	DARK	DRY	NO UNUSUAL CONDITIONS	PROCEEDING STRAIGHT		HEAD-ON	No		No		No	No Control	No	Two-Way Two-Lane Road	Yellow Dashed Line	High Slope	Low Curvature
350	2022-06-03	Fri		23:00:00	23	Severe	Prius	CLEAR	DARK	DRY	NO UNUSUAL CONDITIONS	STOPPED	PROCEEDING STRAIGHT	HEAD-ON	Yes		Yes	Cross Intersection	Yes	Traffic Signal Control	No	Two-Way Seven-Lane Road	Median Barrier	Low Slope	Low Curvature
351	2022-06-05	Sun		10:07:00	10	Mild	Fiat 500L	RAINING	DAYLIGHT	WET	NO UNUSUAL CONDITIONS	STOPPED	BACKING	HEAD-ON	Yes		Yes	Cross Intersection	Yes	Traffic Signal Control	Yes	One-WayThree-Lane Road	None	Low Slope	Low Curvature
353	2022-06-11	Sat		10:45:00	11	Mild		CLEAR	DAYLIGHT	DRY	NO UNUSUAL CONDITIONS	ENTERING TRAFFIC	PASSING OTHER VEHICLE	SIDE SWIPE	No		No		No	No Control	No	Two-Way Two-Lane Road	None	Low Slope	Low Curvature
354	2022-06-14	Tue		15:15:00	15	Moderate	Mazda Mazda3	CLEAR	DAYLIGHT	DRY	NO UNUSUAL CONDITIONS	MAKING RIGHT TURN	MAKING RIGHT TURN	REAR END	No		Yes	T-Intersection	Yes	Traffic Signal Control	No	Two-Way Two-Lane Road	None	Low Slope	Low Curvature
355	2022-06-17	Fri		17:53:00	18	Moderate	Mazda CX-9	CLEAR	DAYLIGHT	DRY	NO UNUSUAL CONDITIONS	PARKING MANEUVER	PROCEEDING STRAIGHT	REAR END	No		No		No	No Control	No	Two-Way Two-Lane Road	Double Yellow Line	High Slope	Low Curvature
358	2022-06-29	Wed		10:49:00	11	None		CLEAR	DAYLIGHT	DRY	NO UNUSUAL CONDITIONS	PROCEEDING STRAIGHT	PROCEEDING STRAIGHT	REAR END	No		Yes	Cross Intersection	Yes	Traffic Signs (Stop/Yield)	No	Two-Way Two-Lane Road	Yellow Dashed Line	Low Slope	Low Curvature
359	2022-07-01	Fri		10:08:00	10	Mild	Mercedes VN	CLEAR	DAYLIGHT	DRY	NO UNUSUAL CONDITIONS	STOPPED	PROCEEDING STRAIGHT	SIDE SWIPE	Yes		No		No	No Control				Low Slope	Low Curvature
360	2022-07-02	Sat		06:54:00	7	Mild		CLEAR	DAYLIGHT	DRY	NO UNUSUAL CONDITIONS	STOPPED	PROCEEDING STRAIGHT	REAR END	Yes		Yes	T-Intersection	Yes	Traffic Signal Control	No	Two-Way Five-Lane Road	Median Barrier（Tram Lane / Light Rail Lane）	Low Slope	Low Curvature
361	2022-07-02	Sat		23:23:00	23	Mild		CLEAR	DARK	DRY	NO UNUSUAL CONDITIONS	PROCEEDING STRAIGHT	OTHER UNSAFE TURNING	SIDE SWIPE	No		Adjacent to Intersection		No	No Control	Yes	One-WayFour-Lane Road	None	Low Slope	Low Curvature
362	2022-07-03	Sun		02:50:00	3	Mild		CLEAR	DARK	DRY	NO UNUSUAL CONDITIONS	MAKING LEFT TURN	TRAVELING WRONG WAY	SIDE SWIPE	No		Yes	Cross Intersection	Yes	Traffic Signal Control	No	Two-Way Two-Lane Road	None	Low Slope	Low Curvature
363	2022-07-05	Tue		15:26:00	15	Moderate	Toyota Prius	CLEAR	DAYLIGHT	DRY	NO UNUSUAL CONDITIONS	PROCEEDING STRAIGHT	SLOWING/STOPPING	REAR END	Yes		No		No	No Control	No	Two-Way Two-Lane Road	None	Low Slope	Low Curvature
364	2022-07-08	Fri		22:47:00	23	Mild		CLEAR	DARK	DRY	NO UNUSUAL CONDITIONS	PROCEEDING STRAIGHT	MAKING LEFT TURN	SIDE SWIPE	No		Yes	Cross Intersection	Yes	Traffic Signal Control	Yes	One-WayFour-Lane Road	None	Low Slope	Low Curvature
365	2022-07-14	Thu		02:57:00	3	Moderate	Elantra	CLEAR	DARK	DRY	NO UNUSUAL CONDITIONS	STOPPED	BACKING	SIDE SWIPE	Yes		No		No	No Control	No	Two-Way Four-Lane Road	Double Yellow Line	Low Slope	Low Curvature
366	2022-07-16	Sat		22:46:00	23	Mild	Toyota FJ Cruiser	CLEAR	DARK	DRY	NO UNUSUAL CONDITIONS	PROCEEDING STRAIGHT	PROCEEDING STRAIGHT	BROADSIDE	Yes		Yes	T-Intersection	Yes	Traffic Signs (Stop/Yield)	No	Two-Way Two-Lane Road	Double Yellow Line	High Slope	Low Curvature
367	2022-07-18	Mon		01:39:00	1	Moderate		CLEAR	DARK	DRY	NO UNUSUAL CONDITIONS	PROCEEDING STRAIGHT	PASSING OTHER VEHICLE	SIDE SWIPE	Yes		No		No	No Control	No	Two-Way Two-Lane Road	None	Low Slope	Low Curvature
368	2022-07-22	Fri		14:30:00	14	Mild	Lexus	CLEAR	DAYLIGHT	DRY	NO UNUSUAL CONDITIONS	PROCEEDING STRAIGHT	MAKING LEFT TURN	REAR END	Yes		Adjacent to Intersection		No	No Control	No	Two-Way Four-Lane Road	Double Yellow Line	Low Slope	Low Curvature
369	2022-07-24	Sun		11:16:00	11	Mild	unkonw	CLEAR	DAYLIGHT	DRY	NO UNUSUAL CONDITIONS	BACKING	STOPPED	SIDE SWIPE	No		No		No	No Control	Yes	One-WaySingle-Lane Road	None	High Slope	High Curvature
370	2022-08-02	Tue		07:04:00	7	Mild	Honda Accord	CLEAR	DAYLIGHT	DRY	NO UNUSUAL CONDITIONS	SLOWING/STOPPING	CHANGING LANES	REAR END	Yes		No		No	No Control	Yes	One-WayTwo-Lane Road	None	Low Slope	Low Curvature
372	2022-08-10	Wed		17:05:00	17	Mild	Toyota Rav 4	CLEAR	DAYLIGHT	DRY	NO UNUSUAL CONDITIONS	STOPPED	PROCEEDING STRAIGHT	REAR END	Yes		Yes	T-Intersection	Yes	Traffic Signal Control	No	Two-Way Two-Lane Road	Double Yellow Line	Low Slope	Low Curvature
373	2022-08-13	Sat		03:09:00	3	Severe	Jeep Compass	CLEAR	DARK	DRY	NO UNUSUAL CONDITIONS	PROCEEDING STRAIGHT	PROCEEDING STRAIGHT	REAR END	Yes		Yes	Cross Intersection	Yes	Traffic Signs (Stop/Yield)	No	Two-Way Two-Lane Road	Double Yellow Line	High Slope	Low Curvature
374	2022-08-14	Sun		18:08:00	18	Mild		CLEAR	DAYLIGHT	DRY	NO UNUSUAL CONDITIONS	STOPPED	PROCEEDING STRAIGHT	REAR END	Yes		Yes	Cross Intersection	Yes	Traffic Signal Control	No	Two-Way Two-Lane Road	Double Yellow Line	Low Slope	Low Curvature
375	2022-08-16	Tue		03:52:00	4	Mild		CLEAR	DARK	DRY	NO UNUSUAL CONDITIONS	PROCEEDING STRAIGHT	XING INITO OPPOSING LANE	SIDE SWIPE	Yes		Yes	T-Intersection	Yes	Traffic Signs (Stop/Yield)	No	Two-Way Two-Lane Road	Yellow Dashed Line	Low Slope	Low Curvature
376	2022-08-16	Tue		09:12:00	9	Mild		CLEAR	DAYLIGHT	DRY	NO UNUSUAL CONDITIONS	STOPPED	PROCEEDING STRAIGHT	REAR END	Yes		No		No	No Control	No	Two-Way Four-Lane Road	Double Yellow Line	High Slope	Low Curvature

## Sheet: abnormal driving behaviors of a
Number	Abnormal Driving Behavior	Occurrence Time	Cause Description	Cause Description	Cause Description	Cause Description	Weather	Lighting Conditions	Time Period of Occurrence	Workday	Involved Parties	Road Name	Road Classification	Location of Occurrence	Number of Lanes	One-Way or Two-Way Road	Roadway Separation Status	Type of Traffic Control
1	Sudden Braking	10.28 17：44：00	Other Vehicle Aggressive Overtaking	Other Vehicle Aggressive Overtaking	Other Vehicle Aggressive Overtaking, Not Yielding	3	CLEAR	DAYLIGHT	Peak Hours	No	HV	Lanjiang Road	Secondary Road	Pedestrian Crossing / Roadside Unit Entrance & Exit	4	Two-Way	Central Median	Sign/Marking Control
2	Sudden Braking	10.28 17：44：33	Other Vehicle Aggressive Overtaking	Other Vehicle Aggressive Overtaking	Other Vehicle Aggressive Overtaking, Not Yielding	3	CLEAR	DAYLIGHT	Peak Hours	No	HV	Lanjiang Road	Secondary Road	Road Section	4	Two-Way	Central Median	No Control
3	Manual Takeover	10.28 17：48：49	Traffic Congestion	Traffic Congestion	Traffic Congestion, Slow-Moving Vehicle Ahead, U-Turn, Starting and Stopping	4	CLEAR	DAYLIGHT	Peak Hours	No	HV	Lanjiang Road	Secondary Road	Intersection Entry Lane	4	Two-Way	Central Median	No Control
4	Sudden Braking	10.28 17：49：40	Other Vehicle Aggressive Overtaking	Other Vehicle Aggressive Overtaking	Other Vehicle Aggressive Overtaking, Not Yielding	3	CLEAR	DAYLIGHT	Peak Hours	No	HV	Lanjiang Road	Secondary Road	Road Section	4	Two-Way	Central Median	No Control
5	Sudden Braking	10.28 17：51：07	Other Vehicle Aggressive Overtaking	Other Vehicle Aggressive Overtaking	Other Vehicle Aggressive Overtaking, Not Yielding	3	CLEAR	DAYLIGHT	Peak Hours	No	HV	Moshui Lake North Road	Main Road	Inside Intersection	6	Two-Way	No Separation	Traffic Signal Control
6	Sudden Braking	10.28 17：57：03	Yielding to Pedestrians	Yielding to Pedestrians	Yielding to Pedestrians and Non-Motor Vehicles	2	CLEAR	DAYLIGHT	Peak Hours	No	Pedestrians and Non-Motor Vehicles	Hanyang Avenue	Main Road	Pedestrian Crossing / Roadside Unit Entrance & Exit	8	Two-Way	No Separation	Sign/Marking Control
7	Sudden Braking	10.28 17：59：13	Other Vehicle Aggressive Overtaking	Other Vehicle Aggressive Overtaking	Other Vehicle Aggressive Overtaking, Not Yielding	3	CLEAR	DAYLIGHT	Peak Hours	No	HV	Hanyang Avenue	Main Road	Inside Intersection	8	Two-Way	No Separation	No Control
8	Sudden Braking	10.28 18：03：45	Yielding to Pedestrians	Yielding to Pedestrians	Yielding to Pedestrians and Non-Motor Vehicles	2	CLEAR	DUSK-DAWN	Peak Hours	No	Pedestrians and Non-Motor Vehicles	Hanyang Avenue	Main Road	Pedestrian Crossing / Roadside Unit Entrance & Exit	6	Two-Way	No Separation	Traffic Signal Control
9	Sudden Braking	10.28 18：04：29	Yielding to Pedestrians	Yielding to Pedestrians	Yielding to Pedestrians、Yielding to Other Vehicles	1	CLEAR	DUSK-DAWN	Peak Hours	No	HV	Hanyang Avenue	Main Road	Inside Intersection	8	Two-Way	No Separation	No Control
10	Sudden Braking	10.28 18：11：17	Yielding to Pedestrians	Yielding to Pedestrians	Yielding to Pedestrians、Yielding to Other Vehicles	1	CLEAR	DUSK-DAWN	Peak Hours	No	HV	Hanyang Avenue	Main Road	Intersection Entry Lane	8	Two-Way	Central Median	Traffic Signal Control
11	Sudden Braking	10.28 18：14：59	Other Vehicle Aggressive Overtaking	Other Vehicle Aggressive Overtaking	Other Vehicle Aggressive Overtaking, Not Yielding	3	CLEAR	DUSK-DAWN	Peak Hours	No	HV	Jiangcheng Avenue	Main Road	Inside Intersection	8	Two-Way	No Separation	Traffic Signal Control
12	Sudden Braking	10.28 18：17：35	Other Vehicle Aggressive Overtaking	Other Vehicle Aggressive Overtaking	Other Vehicle Aggressive Overtaking, Not Yielding	3	CLEAR	DUSK-DAWN	Peak Hours	No	HV	Jiangcheng Avenue	Main Road	Road Section	8	Two-Way	Central Median	No Control
13	Sudden Braking	10.28 18：21：21	Other Vehicle Aggressive Overtaking	Other Vehicle Aggressive Overtaking	Other Vehicle Aggressive Overtaking, Not Yielding	3	CLEAR	DUSK-DAWN	Peak Hours	No	HV	Jiangcheng Avenue	Main Road	Road Section	8	Two-Way	Central Median	No Control
14	Sudden Braking	10.28 18：22：48	Other Vehicle Aggressive Overtaking	Other Vehicle Aggressive Overtaking	Other Vehicle Aggressive Overtaking, Not Yielding	3	CLEAR	DUSK-DAWN	Peak Hours	No	HV	Jiangcheng Avenue	Main Road	Intersection Entry Lane	8	Two-Way	Central Median	Traffic Signal Control
15	Sudden Braking	10.28 18：25：40	Other Vehicle Aggressive Overtaking	Other Vehicle Aggressive Overtaking	Other Vehicle Aggressive Overtaking, Not Yielding	3	CLEAR	DUSK-DAWN	Peak Hours	No	HV	Jiangcheng Avenue	Main Road	Inside Intersection	8	Two-Way	No Separation	No Control
16	Sudden Braking	10.28 18：27：25	Yielding to Pedestrians	Yielding to Pedestrians	Yielding to Pedestrians and Non-Motor Vehicles	2	CLEAR	DUSK-DAWN	Peak Hours	No	Pedestrians and Non-Motor Vehicles	Jiangcheng Avenue	Main Road	Inside Intersection	8	Two-Way	No Separation	Traffic Signal Control
17	Sudden Braking	10.28 18：27：38	Yielding to Pedestrians	Yielding to Pedestrians	Yielding to Pedestrians and Non-Motor Vehicles	2	CLEAR	DUSK-DAWN	Peak Hours	No	Pedestrians and Non-Motor Vehicles	Jiangcheng Avenue	Main Road	Inside Intersection	8	Two-Way	No Separation	Traffic Signal Control
18	Sudden Braking	10.28 18：28：04	Other Vehicle Aggressive Overtaking	Other Vehicle Aggressive Overtaking	Other Vehicle Aggressive Overtaking, Not Yielding	3	CLEAR	DUSK-DAWN	Peak Hours	No	HV	Taizihu North Road	Secondary Road	Pedestrian Crossing / Roadside Unit Entrance & Exit	6	Two-Way	Central Median	Sign/Marking Control
19	Sudden Braking	10.28 18：28：18	Yielding to Pedestrians	Yielding to Pedestrians	Yielding to Pedestrians、Yielding to Other Vehicles	1	CLEAR	DUSK-DAWN	Peak Hours	No	HV	Taizihu North Road	Secondary Road	Pedestrian Crossing / Roadside Unit Entrance & Exit	6	Two-Way	Central Median	No Control
20	Sudden Braking	10.28 20：01：47	Yielding to Pedestrians	Yielding to Pedestrians	Yielding to Pedestrians、Yielding to Other Vehicles	1	CLEAR	DARK	Off-Peak Hours	No	HV	Taizihu North Road	Secondary Road	Intersection Entry Lane	6	Two-Way	Central Median	Traffic Signal Control
21	Sudden Braking	11.03 18：28：35	Yielding to Pedestrians	Yielding to Pedestrians	Yielding to Pedestrians and Non-Motor Vehicles	2	CLEAR	DUSK-DAWN	Peak Hours	Yes	Pedestrians and Non-Motor Vehicles	Zhunko Road	Main Road	Pedestrian Crossing / Roadside Unit Entrance & Exit	4	Two-Way	Lane Marking Separation	Traffic Signal Control
22	Sudden Braking	11.03 18：29：32	Yielding to Pedestrians	Yielding to Pedestrians	Yielding to Pedestrians and Non-Motor Vehicles	2	CLEAR	DUSK-DAWN	Peak Hours	Yes	Pedestrians and Non-Motor Vehicles	Zhunko Road	Main Road	Road Section	4	Two-Way	Central Median	Sign/Marking Control
23	Sudden Braking	11.03 18：30：19	Yielding to Pedestrians	Yielding to Pedestrians	Yielding to Pedestrians and Non-Motor Vehicles	2	CLEAR	DUSK-DAWN	Off-Peak Hours	Yes	Pedestrians and Non-Motor Vehicles	Zhunko Road	Main Road	Inside Intersection	4	Two-Way	No Separation	Traffic Signal Control
24	Sudden Braking	11.03 18：31：04	Other Vehicle Aggressive Overtaking	Other Vehicle Aggressive Overtaking	Other Vehicle Aggressive Overtaking, Not Yielding	3	CLEAR	DUSK-DAWN	Off-Peak Hours	Yes	HV	Zhunko Road	Main Road	Pedestrian Crossing / Roadside Unit Entrance & Exit	4	Two-Way	Lane Marking Separation	No Control
25	Sudden Braking	11.03 18：31：11	Yielding to Pedestrians	Yielding to Pedestrians	Yielding to Pedestrians、Yielding to Other Vehicles	1	CLEAR	DUSK-DAWN	Off-Peak Hours	Yes	HV	Zhunko Road	Main Road	Inside Intersection	4	Two-Way	No Separation	No Control
26	Sudden Braking	11.03 18：31：36	Other Vehicle Aggressive Overtaking	Other Vehicle Aggressive Overtaking	Other Vehicle Aggressive Overtaking, Not Yielding	3	CLEAR	DUSK-DAWN	Off-Peak Hours	Yes	HV	Checheng East Road	Main Road	Pedestrian Crossing / Roadside Unit Entrance & Exit	4	Two-Way	Lane Marking Separation	Sign/Marking Control
27	Sudden Braking	11.03 18：33：38	Yielding to Pedestrians	Yielding to Pedestrians	Yielding to Pedestrians、Yielding to Other Vehicles	1	CLEAR	DUSK-DAWN	Off-Peak Hours	Yes	HV	Checheng Avenue	Secondary Road	Road Section	4	Two-Way	Lane Marking Separation	No Control
28	Sudden Braking	11.03 18：34：25	Yielding to Pedestrians	Yielding to Pedestrians	Yielding to Pedestrians、Yielding to Other Vehicles	1	CLEAR	DUSK-DAWN	Off-Peak Hours	Yes	HV	Checheng Avenue	Secondary Road	Pedestrian Crossing / Roadside Unit Entrance & Exit	4	Two-Way	Lane Marking Separation	No Control
29	Sudden Braking	11.03 18：35：37	Yielding to Pedestrians	Yielding to Pedestrians	Yielding to Pedestrians and Non-Motor Vehicles	2	CLEAR	DUSK-DAWN	Off-Peak Hours	Yes	Pedestrians and Non-Motor Vehicles	Checheng Avenue	Secondary Road	Pedestrian Crossing / Roadside Unit Entrance & Exit	4	Two-Way	Lane Marking Separation	No Control
30	Sudden Braking	11.03 18：37：10	Other Vehicle Aggressive Overtaking	Other Vehicle Aggressive Overtaking	Other Vehicle Aggressive Overtaking, Not Yielding	3	CLEAR	DUSK-DAWN	Off-Peak Hours	Yes	HV	Checheng Avenue	Secondary Road	Road Section	4	Two-Way	Lane Marking Separation	No Control
31	Sudden Braking	11.03 18：38：53	Other Vehicle Aggressive Overtaking	Other Vehicle Aggressive Overtaking	Other Vehicle Aggressive Overtaking, Not Yielding	3	CLEAR	DUSK-DAWN	Off-Peak Hours	Yes	HV	Checheng Avenue	Secondary Road	Intersection Entry Lane	9	Two-Way	Lane Marking Separation	Traffic Signal Control
32	Sudden Braking	11.03 18：39：00	Yielding to Pedestrians	Yielding to Pedestrians	Yielding to Pedestrians、Yielding to Other Vehicles	1	CLEAR	DUSK-DAWN	Off-Peak Hours	Yes	HV	Checheng Avenue	Secondary Road	Inside Intersection	9	Two-Way	No Separation	Traffic Signal Control
33	Sudden Braking	11.03 18：40：56	Yielding to Pedestrians	Yielding to Pedestrians	Yielding to Pedestrians、Yielding to Other Vehicles	1	CLEAR	DUSK-DAWN	Off-Peak Hours	Yes	HV	Dongfeng Avenue (Ground Level)	Main Road	Road Section	6	Two-Way	Central Median	No Control
34	Sudden Braking	11.03 18：57：16	Yielding to Pedestrians	Yielding to Pedestrians	Yielding to Pedestrians、Yielding to Other Vehicles	1	CLEAR	DARK	Off-Peak Hours	Yes	HV	Dongfeng Avenue (Ground Level)	Main Road	Road Section	6	Two-Way	Central Median	No Control
35	Sudden Braking	11.03 18：58：27	Other Vehicle Aggressive Overtaking	Other Vehicle Aggressive Overtaking	Other Vehicle Aggressive Overtaking, Not Yielding	3	CLEAR	DARK	Off-Peak Hours	Yes	HV	Dongfeng Avenue (Ground Level)	Main Road	Road Section	6	Two-Way	Central Median	No Control
36	Sudden Braking	11.03 18：59：15	Other Vehicle Aggressive Overtaking	Other Vehicle Aggressive Overtaking	Other Vehicle Aggressive Overtaking, Not Yielding	3	CLEAR	DARK	Off-Peak Hours	Yes	HV	Dongfeng Avenue (Ground Level)	Main Road	Intersection Entry Lane	6	Two-Way	Central Median	Traffic Signal Control
37	Sudden Braking	11.03 19：00：43	Yielding to Pedestrians	Yielding to Pedestrians	Yielding to Pedestrians and Non-Motor Vehicles	2	CLEAR	DARK	Off-Peak Hours	Yes	Pedestrians and Non-Motor Vehicles	Dongfeng Avenue (Ground Level)	Main Road	Pedestrian Crossing / Roadside Unit Entrance & Exit	6	Two-Way	Central Median	Sign/Marking Control
38	Sudden Braking	11.03 19：01：19	Yielding to Pedestrians	Yielding to Pedestrians	Yielding to Pedestrians、Yielding to Other Vehicles	1	CLEAR	DARK	Off-Peak Hours	Yes	HV	Dongfeng Avenue (Ground Level)	Main Road	Inside Intersection	8	Two-Way	No Separation	Traffic Signal Control
39	Sudden Braking	11.03 19：02：15	Other Vehicle Aggressive Overtaking	Other Vehicle Aggressive Overtaking	Other Vehicle Aggressive Overtaking, Not Yielding	3	CLEAR	DARK	Off-Peak Hours	Yes	HV	Dongfeng Avenue (Ground Level)	Main Road	Road Section	8	Two-Way	Central Median	No Control
40	Sudden Braking	11.03 19：04：00	Other Vehicle Aggressive Overtaking	Other Vehicle Aggressive Overtaking	Other Vehicle Aggressive Overtaking, Not Yielding	3	CLEAR	DARK	Off-Peak Hours	Yes	HV	Dongfeng Avenue (Ground Level)	Main Road	Road Section	8	Two-Way	Central Median	No Control
41	Sudden Braking	11.03 19：06：16	Yielding to Pedestrians	Yielding to Pedestrians	Yielding to Pedestrians、Yielding to Other Vehicles	1	CLEAR	DARK	Off-Peak Hours	Yes	HV	Dongfeng Avenue (Ground Level)	Main Road	Road Section	8	Two-Way	Central Median	No Control
42	Sudden Braking	11.03 19：08：07	Yielding to Pedestrians	Yielding to Pedestrians	Yielding to Pedestrians、Yielding to Other Vehicles	1	CLEAR	DARK	Off-Peak Hours	Yes	HV	Dongfeng Avenue (Ground Level)	Main Road	Inside Intersection	8	Two-Way	No Separation	Sign/Marking Control
43	Sudden Braking	11.03 19：12：25	Yielding to Pedestrians	Yielding to Pedestrians	Yielding to Pedestrians、Yielding to Other Vehicles	1	CLEAR	DARK	Off-Peak Hours	Yes	HV	Dongfeng Avenue (Ground Level)	Main Road	Road Section	8	Two-Way	Central Median	No Control
44	Sudden Braking	11.03 19：13：30	Other Vehicle Aggressive Overtaking	Other Vehicle Aggressive Overtaking	Other Vehicle Aggressive Overtaking, Not Yielding	3	CLEAR	DARK	Off-Peak Hours	Yes	HV	Taizihu North Road	Secondary Road	Road Section	4	Two-Way	Central Median	Sign/Marking Control
45	Sudden Braking	11.03 19：16：48	Other Vehicle Aggressive Overtaking	Other Vehicle Aggressive Overtaking	Other Vehicle Aggressive Overtaking, Not Yielding	3	CLEAR	DARK	Off-Peak Hours	Yes	HV	Taizihu North Road	Secondary Road	Pedestrian Crossing / Roadside Unit Entrance & Exit	8	Two-Way	Lane Marking Separation	No Control
46	Sudden Braking	11.04 08：43：11	Other Vehicle Aggressive Overtaking	Other Vehicle Aggressive Overtaking	Other Vehicle Aggressive Overtaking, Not Yielding	3	Overcast and Rainy	DAYLIGHT	Off-Peak Hours	No	HV	Qiangwei Road	Minor Road	Inside Intersection	5	Two-Way	No Separation	Traffic Signal Control
47	Sudden Braking	11.04 08：43：52	Yielding to Pedestrians	Yielding to Pedestrians	Yielding to Pedestrians and Non-Motor Vehicles	2	Overcast and Rainy	DAYLIGHT	Off-Peak Hours	No	Pedestrians and Non-Motor Vehicles	Qiangwei Road	Minor Road	Inside Intersection	5	Two-Way	No Separation	Traffic Signal Control
48	Sudden Braking	11.04 08：45：17	Yielding to Pedestrians	Yielding to Pedestrians	Yielding to Pedestrians、Yielding to Other Vehicles	1	Overcast and Rainy	DAYLIGHT	Off-Peak Hours	No	HV	Taizihu North Road	Secondary Road	Inside Intersection	6	Two-Way	No Separation	Traffic Signal Control
49	Sudden Braking	11.04 08：45：51	Yielding to Pedestrians	Yielding to Pedestrians	Yielding to Pedestrians、Yielding to Other Vehicles	1	Overcast and Rainy	DAYLIGHT	Off-Peak Hours	No	HV	Taizihu North Road	Secondary Road	Road Section	6	Two-Way	Central Median	Traffic Signal Control
50	Sudden Braking	11.04 08：46：14	Yielding to Pedestrians	Yielding to Pedestrians	Yielding to Pedestrians、Yielding to Other Vehicles	1	Overcast and Rainy	DAYLIGHT	Off-Peak Hours	No	HV	Taizihu North Road	Secondary Road	Pedestrian Crossing / Roadside Unit Entrance & Exit	6	Two-Way	Lane Marking Separation	No Control
51	Sudden Braking	11.04 08：51：56	Yielding to Pedestrians	Yielding to Pedestrians	Yielding to Pedestrians、Yielding to Other Vehicles	1	Overcast and Rainy	DAYLIGHT	Off-Peak Hours	No	HV	Qiangwei Road	Minor Road	Inside Intersection	6	Two-Way	No Separation	Traffic Signal Control
52	Sudden Braking	11.04 08：52：26	Yielding to Pedestrians	Yielding to Pedestrians	Yielding to Pedestrians and Non-Motor Vehicles	2	Overcast and Rainy	DAYLIGHT	Off-Peak Hours	No	Pedestrians and Non-Motor Vehicles	Qiangwei Road	Minor Road	Pedestrian Crossing / Roadside Unit Entrance & Exit	6	Two-Way	No Separation	Traffic Signal Control
53	Sudden Braking	11.04 08：54：14	Yielding to Pedestrians	Yielding to Pedestrians	Yielding to Pedestrians、Yielding to Other Vehicles	1	Overcast and Rainy	DAYLIGHT	Off-Peak Hours	No	HV	Taizihu North Road	Secondary Road	Intersection Entry Lane	6	Two-Way	Central Median	Traffic Signal Control
54	Sudden Braking	11.04 08：59：52	Yielding to Pedestrians	Yielding to Pedestrians	Yielding to Pedestrians、Yielding to Other Vehicles	1	Overcast and Rainy	DAYLIGHT	Off-Peak Hours	No	HV	Shenlong Avenue	Main Road	Inside Intersection	4	Two-Way	No Separation	Traffic Signal Control
55	Sudden Braking	11.04 09：02：00	Yielding to Pedestrians	Yielding to Pedestrians	Yielding to Pedestrians、Yielding to Other Vehicles	1	Overcast and Rainy	DAYLIGHT	Off-Peak Hours	No	HV	Chuangye Road	Secondary Road	Road Section	4	Two-Way	Lane Marking Separation	No Control
56	Sudden Braking	11.04 09：23：31	Other Vehicle Aggressive Overtaking	Other Vehicle Aggressive Overtaking	Other Vehicle Aggressive Overtaking, Not Yielding	3	Overcast and Rainy	DAYLIGHT	Off-Peak Hours	No	HV	Zhunyang Avenue	Main Road	Road Section	4	Two-Way	Lane Marking Separation	No Control
57	Sudden Braking	11.04 09：38：20	Other Vehicle Aggressive Overtaking	Other Vehicle Aggressive Overtaking	Other Vehicle Aggressive Overtaking, Not Yielding	3	Overcast and Rainy	DAYLIGHT	Off-Peak Hours	No	HV	Jiangcheng Avenue	Main Road	Road Section	8	Two-Way	Central Median	No Control
58	Sudden Braking	11.04 09：45：22	Yielding to Pedestrians	Yielding to Pedestrians	Yielding to Pedestrians、Yielding to Other Vehicles	1	Overcast and Rainy	DAYLIGHT	Off-Peak Hours	No	HV	Jiangcheng Avenue	Main Road	Pedestrian Crossing / Roadside Unit Entrance & Exit	6	Two-Way	Central Median	No Control
59	Sudden Braking	11.04 09：47：07	Other Vehicle Aggressive Overtaking	Other Vehicle Aggressive Overtaking	Other Vehicle Aggressive Overtaking, Not Yielding	3	Overcast and Rainy	DAYLIGHT	Off-Peak Hours	No	HV	Jiangcheng Avenue	Main Road	Pedestrian Crossing / Roadside Unit Entrance & Exit	6	Two-Way	Central Median	Sign/Marking Control
60	Manual Takeover	11.04 09：49：02	Changing Lanes on Ramp/Overpass	Changing Lanes on Ramp/Overpass	Special Conditions (Traffic Light, Ramp, Changing Lanes, Route Change via U-Turn, Sudden Pedestrian Appearance (Jaywalking))	4	Overcast and Rainy	DAYLIGHT	Off-Peak Hours	No	Complex Road Conditions	Jiangcheng Avenue	Main Road	Road Section	6	Two-Way	Central Median	No Control
61	Sudden Braking	11.04 09：50：03	Yielding to Pedestrians	Yielding to Pedestrians	Yielding to Pedestrians、Yielding to Other Vehicles	1	Overcast and Rainy	DAYLIGHT	Off-Peak Hours	No	HV	Jiangcheng Avenue	Main Road	Inside Intersection	6	Two-Way	No Separation	Traffic Signal Control
62	Sudden Braking	11.04 09：51：02	Yielding to Pedestrians	Yielding to Pedestrians	Yielding to Pedestrians and Non-Motor Vehicles	2	Overcast and Rainy	DAYLIGHT	Off-Peak Hours	No	Pedestrians and Non-Motor Vehicles	Xingyue Road	Minor Road	Pedestrian Crossing / Roadside Unit Entrance & Exit	3	One-Way	No Separation	Sign/Marking Control
63	Sudden Braking	11.04 09：51：41	Yielding to Pedestrians	Yielding to Pedestrians	Yielding to Pedestrians and Non-Motor Vehicles	2	Overcast and Rainy	DAYLIGHT	Off-Peak Hours	No	Pedestrians and Non-Motor Vehicles	Xingyue Road	Minor Road	Intersection Entry Lane	4	One-Way	Central Median	Sign/Marking Control
64	Sudden Braking	11.04 11：17：40	Yielding to Pedestrians	Yielding to Pedestrians	Yielding to Pedestrians and Non-Motor Vehicles	2	Overcast and Rainy	DAYLIGHT	Off-Peak Hours	No	Pedestrians and Non-Motor Vehicles	Qiuli Street	Minor Road	Road Section	3	One-Way	No Separation	No Control
65	Sudden Braking	11.04 11：20：22	Yielding to Pedestrians	Yielding to Pedestrians	Yielding to Pedestrians and Non-Motor Vehicles	2	Overcast and Rainy	DAYLIGHT	Off-Peak Hours	No	Pedestrians and Non-Motor Vehicles	Sixin South Road	Secondary Road	Pedestrian Crossing / Roadside Unit Entrance & Exit	6	Two-Way	Central Median	No Control
66	Sudden Braking	11.04 11：23：50	Other Vehicle Aggressive Overtaking	Other Vehicle Aggressive Overtaking	Other Vehicle Aggressive Overtaking, Not Yielding	3	Overcast and Rainy	DAYLIGHT	Off-Peak Hours	No	HV	Sixin South Road	Secondary Road	Intersection Entry Lane	6	Two-Way	Central Median	Traffic Signal Control
67	Sudden Braking	11.04 11：26：43	Other Vehicle Aggressive Overtaking	Other Vehicle Aggressive Overtaking	Other Vehicle Aggressive Overtaking, Not Yielding	3	Overcast and Rainy	DAYLIGHT	Off-Peak Hours	No	HV	Jiangcheng Avenue	Main Road	Road Section	6	Two-Way	Central Median	No Control
68	Manual Takeover	11.04 11：33：39	Traffic CongestionChanging Lanes	Traffic CongestionChanging Lanes	Traffic Congestion, Slow-Moving Vehicle Ahead, U-Turn, Starting and Stopping	4	Overcast and Rainy	DAYLIGHT	Off-Peak Hours	No	HV	Jiangcheng Avenue	Main Road	Intersection Entry Lane	6	Two-Way	Central Median	Traffic Signal Control
69	Manual Takeover	11.04 11：43：34	Traffic CongestionU-Turn	Traffic CongestionU-Turn	Traffic Congestion, Slow-Moving Vehicle Ahead, U-Turn, Starting and Stopping	4	Overcast and Rainy	DAYLIGHT	Off-Peak Hours	No	HV	Hanyang Avenue	Main Road	Intersection Entry Lane	8	Two-Way	Lane Marking Separation	Traffic Signal Control
70	Sudden Braking	11.04 17：11：33	Other Vehicle Aggressive Overtaking	Other Vehicle Aggressive Overtaking	Other Vehicle Aggressive Overtaking, Not Yielding	3	Overcast and Rainy	DAYLIGHT	Off-Peak Hours	No	HV	Checheng Avenue	Secondary Road	Road Section	4	Two-Way	Lane Marking Separation	No Control
71	Sudden Braking	11.04 17：14：58	Yielding to Pedestrians	Yielding to Pedestrians	Yielding to Pedestrians、Yielding to Other Vehicles	1	Overcast and Rainy	DAYLIGHT	Off-Peak Hours	No	HV	Jiangcheng Avenue	Main Road	Road Section	7	Two-Way	Central Median	No Control
72	Sudden Braking	11.07 15：22：40	Yielding to Pedestrians	Yielding to Pedestrians	Yielding to Pedestrians、Yielding to Other Vehicles	1	CLEAR	DAYLIGHT	Off-Peak Hours	Yes	HV	Sanjiaohu Road	Secondary Road	Intersection Entry Lane	4	Two-Way	Central Median	Traffic Signal Control
73	Sudden Braking	11.07 15：27：09	Yielding to Non-Motorized Vehicles	Yielding to Non-Motorized Vehicles	Other Vehicle Aggressive Overtaking, Not Yielding	3	CLEAR	DAYLIGHT	Off-Peak Hours	Yes	Pedestrians and Non-Motor Vehicles	Taizihu Road	Secondary Road	Inside Intersection	4	Two-Way	No Separation	Traffic Signal Control
74	Sudden Braking	11.3 17:49:07	Yielding to Pedestrians、Yielding to Other Vehicles	Yielding to Pedestrians、Yielding to Other Vehicles	Yielding to Pedestrians、Yielding to Other Vehicles	1	CLEAR	DUSK-DAWN	Peak Hours	Yes	HV	Zhunko Road	Main Road	Intersection Entry Lane	4	Two-Way	Central Median	Traffic Signal Control
75	Sudden Braking	11.3 17:53:42	Yielding to Pedestrians、Yielding to Other Vehicles	Yielding to Pedestrians、Yielding to Other Vehicles	Yielding to Pedestrians、Yielding to Other Vehicles	1	CLEAR	DUSK-DAWN	Peak Hours	Yes	HV	Jiangcheng Avenue	Main Road	Intersection Entry Lane	7	Two-Way	Central Median	No Control
76	Sudden Braking	11.3 17:58:06	Other Vehicle Aggressive Overtaking	Other Vehicle Aggressive Overtaking	Other Vehicle Aggressive Overtaking, Not Yielding	3	CLEAR	DUSK-DAWN	Peak Hours	Yes	HV	Jiangcheng Avenue	Main Road	Road Section	7	Two-Way	Central Median	No Control
77	Sudden Braking	11.3 17:59:14	Yielding to Pedestrians、Yielding to Other Vehicles	Yielding to Pedestrians、Yielding to Other Vehicles	Yielding to Pedestrians、Yielding to Other Vehicles	1	CLEAR	DARK	Peak Hours	Yes	HV	Jiangcheng Avenue	Main Road	Road Section	6	Two-Way	Central Median	No Control
78	Sudden Braking	11.3 18:02:42	Yielding to Pedestrians、Yielding to Other Vehicles	Yielding to Pedestrians、Yielding to Other Vehicles	Yielding to Pedestrians、Yielding to Other Vehicles	1	CLEAR	DARK	Peak Hours	Yes	HV	Jiangcheng Avenue	Main Road	Road Section	7	Two-Way	Central Median	No Control
79	Sudden Braking	11.3 18:05:05	Yielding to Pedestrians、Yielding to Other Vehicles	Yielding to Pedestrians、Yielding to Other Vehicles	Yielding to Pedestrians、Yielding to Other Vehicles	1	CLEAR	DARK	Peak Hours	Yes	HV	Taizihu Bridge	Main Road	Road Section	6	Two-Way	Central Median	No Control
80	Sudden Braking	11.3 18:07:52	Yielding to Pedestrians、Yielding to Other Vehicles	Yielding to Pedestrians、Yielding to Other Vehicles	Yielding to Pedestrians、Yielding to Other Vehicles	1	CLEAR	DARK	Peak Hours	Yes	HV	Taizihu Bridge	Main Road	Road Section	6	Two-Way	Central Median	No Control
81	Sudden Braking	11.3 18:08:48	Yielding to Pedestrians、Yielding to Other Vehicles	Yielding to Pedestrians、Yielding to Other Vehicles	Yielding to Pedestrians、Yielding to Other Vehicles	1	CLEAR	DARK	Peak Hours	Yes	HV	Taizihu Bridge	Main Road	Road Section	6	Two-Way	Central Median	No Control
82	Sudden Braking	11.3 18:10:02	Yielding to Pedestrians、Yielding to Other Vehicles	Yielding to Pedestrians、Yielding to Other Vehicles	Yielding to Pedestrians、Yielding to Other Vehicles	1	CLEAR	DARK	Peak Hours	Yes	HV	Taizihu Bridge	Main Road	Road Section	6	Two-Way	Central Median	No Control
83	Sudden Braking	11.3 18:11:34	Yielding to Pedestrians、Yielding to Other Vehicles	Yielding to Pedestrians、Yielding to Other Vehicles	Yielding to Pedestrians、Yielding to Other Vehicles	1	CLEAR	DARK	Peak Hours	Yes	HV	Jiangcheng Avenue	Main Road	Road Section	6	Two-Way	Central Median	No Control
84	Sudden Braking	11.3 18:13:08	Sudden Braking at Traffic Light	Sudden Braking at Traffic Light	Special Conditions (Traffic Light, Ramp, Changing Lanes, Route Change via U-Turn, Sudden Pedestrian Appearance (Jaywalking))	4	CLEAR	DARK	Peak Hours	Yes	Complex Road Conditions	Jiangcheng Avenue	Main Road	Intersection Entry Lane	9	Two-Way	Central Median	Traffic Signal Control
85	Sudden Braking	11.3 18:14:52	Yielding to Pedestrians、Yielding to Other Vehicles	Yielding to Pedestrians、Yielding to Other Vehicles	Yielding to Pedestrians、Yielding to Other Vehicles	1	CLEAR	DARK	Peak Hours	Yes	HV	Taizihu North Road	Secondary Road	Intersection Entry Lane	7	Two-Way	Central Median	Traffic Signal Control
86	Sudden Braking	11.3 18:15:58	Yielding to Pedestrians、Yielding to Other Vehicles	Yielding to Pedestrians、Yielding to Other Vehicles	Yielding to Pedestrians、Yielding to Other Vehicles	1	CLEAR	DARK	Peak Hours	Yes	HV	Taizihu North Road	Secondary Road	Intersection Entry Lane	6	Two-Way	Central Median	Traffic Signal Control
87	Sudden Braking	11.3 18:17:00	Other Vehicle Not Yielding While Changing Lanes	Other Vehicle Not Yielding While Changing Lanes	Other Vehicle Aggressive Overtaking, Not Yielding	3	CLEAR	DARK	Peak Hours	Yes	HV	Taizihu North Road	Secondary Road	Road Section	6	Two-Way	Lane Marking Separation	No Control
88	Sudden Braking	11.3 18:18:44	Other Vehicle Not Yielding While Changing Lanes	Other Vehicle Not Yielding While Changing Lanes	Other Vehicle Aggressive Overtaking, Not Yielding	3	CLEAR	DARK	Peak Hours	Yes	HV	Taizihu North Road	Secondary Road	Road Section	6	Two-Way	Lane Marking Separation	No Control
89	Sudden Braking	11.3 18:20:00	Yielding to Pedestrians、Yielding to Other Vehicles	Yielding to Pedestrians、Yielding to Other Vehicles	Yielding to Pedestrians、Yielding to Other Vehicles	1	CLEAR	DARK	Peak Hours	Yes	HV	Taizihu North Road	Secondary Road	Road Section	5	Two-Way	Central Median	No Control
90	Sudden Braking	11.3 18:20:12	Other Vehicle Aggressive Overtaking	Other Vehicle Aggressive Overtaking	Other Vehicle Aggressive Overtaking, Not Yielding	3	CLEAR	DARK	Peak Hours	Yes	HV	Taizihu North Road	Secondary Road	Road Section	4	Two-Way	Central Median	No Control
91	Sudden Braking	11.3 18:21:36	Yielding to Pedestrians、Yielding to Other Vehicles	Yielding to Pedestrians、Yielding to Other Vehicles	Yielding to Pedestrians、Yielding to Other Vehicles	1	CLEAR	DARK	Peak Hours	Yes	HV	Taizihu North Road	Secondary Road	Road Section	5	Two-Way	Central Median	No Control
92	Sudden Braking	11.3 18:22:50	Yielding to Pedestrians、Yielding to Other Vehicles	Yielding to Pedestrians、Yielding to Other Vehicles	Yielding to Pedestrians、Yielding to Other Vehicles	1	CLEAR	DARK	Peak Hours	Yes	HV	Taizihu North Road	Secondary Road	Intersection Entry Lane	6	Two-Way	Central Median	Traffic Signal Control
93	Sudden Braking	11.3 18:22:53	Yielding to Crossing Pedestrians	Yielding to Crossing Pedestrians	Yielding to Pedestrians and Non-Motor Vehicles	2	CLEAR	DARK	Peak Hours	Yes	Pedestrians and Non-Motor Vehicles	Taizihu North Road	Secondary Road	Intersection Entry Lane	6	Two-Way	Central Median	Traffic Signal Control
94	Sudden Braking	11.3 18:23:52	Yielding to Pedestrians、Yielding to Other Vehicles	Yielding to Pedestrians、Yielding to Other Vehicles	Yielding to Pedestrians、Yielding to Other Vehicles	1	CLEAR	DARK	Peak Hours	Yes	HV	Dongfeng Avenue	Main Road	Road Section	6	Two-Way	Central Median	No Control
95	Sudden Braking	11.3 18:24:34	Yielding to Pedestrians、Yielding to Other Vehicles	Yielding to Pedestrians、Yielding to Other Vehicles	Yielding to Pedestrians、Yielding to Other Vehicles	1	CLEAR	DARK	Peak Hours	Yes	HV	Dongfeng Avenue	Main Road	Road Section	6	Two-Way	Central Median	No Control
96	Sudden Braking	11.3 18:52:38	Yielding to Pedestrians、Yielding to Other Vehicles	Yielding to Pedestrians、Yielding to Other Vehicles	Yielding to Pedestrians、Yielding to Other Vehicles	1	CLEAR	DARK	Off-Peak Hours	Yes	HV	Dongfeng Avenue	Main Road	Road Section	6	Two-Way	Central Median	No Control
97	Manual Takeover	11.3 18:52:44	U-Turn	U-Turn	Special Conditions (Traffic Light, Ramp, Changing Lanes, Route Change via U-Turn, Sudden Pedestrian Appearance (Jaywalking))	4	CLEAR	DARK	Off-Peak Hours	Yes	Complex Road Conditions	Dongfeng Avenue	Main Road	Road Section	6	Two-Way	Central Median	Sign/Marking Control
98	Sudden Braking	11.3 18:53:42	Yielding to Crossing Pedestrians	Yielding to Crossing Pedestrians	Yielding to Pedestrians and Non-Motor Vehicles	2	CLEAR	DARK	Off-Peak Hours	Yes	Pedestrians and Non-Motor Vehicles	Dongfeng Avenue	Main Road	Road Section	6	Two-Way	Central Median	Sign/Marking Control
99	Sudden Braking	11.3 18:55:00	Yielding to Pedestrians、Yielding to Other Vehicles	Yielding to Pedestrians、Yielding to Other Vehicles	Yielding to Pedestrians、Yielding to Other Vehicles	1	CLEAR	DARK	Off-Peak Hours	Yes	HV	Dongfeng Avenue	Main Road	Road Section	6	Two-Way	Central Median	No Control
100	Sudden Braking	11.3 18:55:04	Other Vehicle Aggressive Overtaking	Other Vehicle Aggressive Overtaking	Other Vehicle Aggressive Overtaking, Not Yielding	3	CLEAR	DARK	Off-Peak Hours	Yes	HV	Dongfeng Avenue	Main Road	Road Section	6	Two-Way	Central Median	No Control
101	Sudden Braking	11.3 19:00:06	Yielding to Pedestrians、Yielding to Other Vehicles	Yielding to Pedestrians、Yielding to Other Vehicles	Yielding to Pedestrians、Yielding to Other Vehicles	1	CLEAR	DARK	Off-Peak Hours	Yes	HV	Taizihu North Road	Secondary Road	Road Section	4	Two-Way	Central Median	No Control
102	Sudden Braking	11.3 19:01:28	Yielding to Pedestrians、Yielding to Other Vehicles	Yielding to Pedestrians、Yielding to Other Vehicles	Yielding to Pedestrians、Yielding to Other Vehicles	1	CLEAR	DARK	Off-Peak Hours	Yes	HV	Taizihu North Road	Secondary Road	Road Section	4	Two-Way	Central Median	No Control
103	Sudden Braking	11.3 19:02:34	Other Vehicle Aggressive Overtaking	Other Vehicle Aggressive Overtaking	Other Vehicle Aggressive Overtaking, Not Yielding	3	CLEAR	DARK	Off-Peak Hours	Yes	HV	Taizihu North Road	Secondary Road	Road Section	7	Two-Way	Central Median	No Control
104	Sudden Braking	11.3 19:02:46	Other Vehicle Aggressive Overtaking	Other Vehicle Aggressive Overtaking	Other Vehicle Aggressive Overtaking, Not Yielding	3	CLEAR	DARK	Off-Peak Hours	Yes	HV	Taizihu North Road	Secondary Road	Road Section	6	Two-Way	Central Median	No Control
105	Sudden Braking	11.3 19:03:40	Yielding to Pedestrians、Yielding to Other Vehicles	Yielding to Pedestrians、Yielding to Other Vehicles	Yielding to Pedestrians、Yielding to Other Vehicles	1	CLEAR	DARK	Off-Peak Hours	Yes	HV	Taizihu North Road	Secondary Road	Road Section	6	Two-Way	Central Median	No Control
106	Sudden Braking	11.3 19:04:05	Yielding to Crossing Pedestrians	Yielding to Crossing Pedestrians	Yielding to Pedestrians and Non-Motor Vehicles	2	CLEAR	DARK	Off-Peak Hours	Yes	Pedestrians and Non-Motor Vehicles	Taizihu North Road	Secondary Road	Road Section	6	Two-Way	Central Median	Traffic Signal Control
107	Sudden Braking	11.3 19:05:43	Yielding to Pedestrians、Yielding to Other Vehicles	Yielding to Pedestrians、Yielding to Other Vehicles	Yielding to Pedestrians、Yielding to Other Vehicles	1	CLEAR	DARK	Off-Peak Hours	Yes	HV	Taizihu North Road	Secondary Road	Road Section	6	Two-Way	Central Median	No Control
108	Sudden Braking	11.3 19:06:56	Other Vehicle Aggressive Overtaking	Other Vehicle Aggressive Overtaking	Other Vehicle Aggressive Overtaking, Not Yielding	3	CLEAR	DARK	Off-Peak Hours	Yes	HV	Taizihu North Road	Secondary Road	Road Section	6	Two-Way	Central Median	No Control
109	Sudden Braking	11.3 19:07:24	Other Vehicle Not Yielding While Changing Lanes	Other Vehicle Not Yielding While Changing Lanes	Other Vehicle Aggressive Overtaking, Not Yielding	3	CLEAR	DARK	Off-Peak Hours	Yes	HV	Taizihu North Road	Secondary Road	Road Section	7	Two-Way	Central Median	Traffic Signal Control
110	Sudden Braking	11.3 19:08:10	Yielding to Pedestrians、Yielding to Other Vehicles	Yielding to Pedestrians、Yielding to Other Vehicles	Yielding to Pedestrians、Yielding to Other Vehicles	1	CLEAR	DARK	Off-Peak Hours	Yes	HV	Jiangcheng Avenue	Main Road	Road Section	6	Two-Way	Central Median	No Control
111	Sudden Braking	11.3 19:10:18	Yielding to Pedestrians、Yielding to Other Vehicles	Yielding to Pedestrians、Yielding to Other Vehicles	Yielding to Pedestrians、Yielding to Other Vehicles	1	CLEAR	DARK	Off-Peak Hours	Yes	HV	Jiangcheng Avenue	Main Road	Road Section	6	Two-Way	Central Median	No Control
112	Sudden Braking	11.3 19:12:00	Yielding to Pedestrians、Yielding to Other Vehicles	Yielding to Pedestrians、Yielding to Other Vehicles	Yielding to Pedestrians、Yielding to Other Vehicles	1	CLEAR	DARK	Off-Peak Hours	Yes	HV	Jiangcheng Avenue	Main Road	Road Section	6	Two-Way	Central Median	No Control
113	Sudden Braking	11.3 19:29:51	Yielding to Crossing Pedestrians	Yielding to Crossing Pedestrians	Yielding to Pedestrians and Non-Motor Vehicles	2	CLEAR	DARK	Off-Peak Hours	Yes	Pedestrians and Non-Motor Vehicles	Checheng Avenue	Secondary Road	Intersection Entry Lane	4	Two-Way	Lane Marking Separation	Traffic Signal Control
114	Sudden Braking	11.3 19:29:51	Yielding to Pedestrians、Yielding to Other Vehicles	Yielding to Pedestrians、Yielding to Other Vehicles	Yielding to Pedestrians、Yielding to Other Vehicles	1	CLEAR	DARK	Off-Peak Hours	Yes	HV	Jiangcheng Avenue	Main Road	Road Section	6	Two-Way	Lane Marking Separation	No Control
115	Sudden Braking	11.3 19:35:53	Stopping at Traffic Light	Stopping at Traffic Light	Special Conditions (Traffic Light, Ramp, Changing Lanes, Route Change via U-Turn, Sudden Pedestrian Appearance (Jaywalking))	4	CLEAR	DARK	Off-Peak Hours	Yes	Complex Road Conditions	Jiangcheng Avenue	Main Road	Intersection Entry Lane	8	Two-Way	Central Median	Traffic Signal Control
116	Sudden Braking	11.3 19:38:25	Yielding to Pedestrians、Yielding to Other Vehicles	Yielding to Pedestrians、Yielding to Other Vehicles	Yielding to Pedestrians、Yielding to Other Vehicles	1	CLEAR	DARK	Off-Peak Hours	Yes	HV	Jiangcheng Avenue	Main Road	Road Section	7	Two-Way	Central Median	No Control
117	Sudden Braking	11.7 7:23:11	Yielding to Pedestrians、Yielding to Other Vehicles	Yielding to Pedestrians、Yielding to Other Vehicles	Yielding to Pedestrians、Yielding to Other Vehicles	1	CLEAR	DAYLIGHT	Off-Peak Hours	Yes	HV	Zhunko Road	Main Road	Road Section	4	Two-Way	Central Median	No Control
118	Sudden Braking	11.7 7:26:47	Yielding to Pedestrians、Yielding to Other Vehicles	Yielding to Pedestrians、Yielding to Other Vehicles	Yielding to Pedestrians、Yielding to Other Vehicles	1	CLEAR	DAYLIGHT	Off-Peak Hours	Yes	HV	Zhunko Road	Main Road	Road Section	4	Two-Way	Central Median	No Control
119	Sudden Braking	11.7 7:27:23	Other Vehicle Aggressive Overtaking	Other Vehicle Aggressive Overtaking	Other Vehicle Aggressive Overtaking, Not Yielding	3	CLEAR	DAYLIGHT	Off-Peak Hours	Yes	HV	Zhunko Road	Main Road	Road Section	4	Two-Way	Central Median	No Control
120	Sudden Braking	11.7 7:27:59	Yielding to Pedestrians、Yielding to Other Vehicles	Yielding to Pedestrians、Yielding to Other Vehicles	Yielding to Pedestrians、Yielding to Other Vehicles	1	CLEAR	DAYLIGHT	Off-Peak Hours	Yes	HV	Zhunko Road	Main Road	Road Section	4	Two-Way	Central Median	No Control
121	Sudden Braking	11.7 7:29:11	Other Vehicle Aggressive Overtaking	Other Vehicle Aggressive Overtaking	Other Vehicle Aggressive Overtaking, Not Yielding	3	CLEAR	DAYLIGHT	Off-Peak Hours	Yes	HV	Zhunko Road	Main Road	Road Section	4	Two-Way	Central Median	No Control
122	Sudden Braking	11.7 7:29:27	Other Vehicle Aggressive Overtaking	Other Vehicle Aggressive Overtaking	Other Vehicle Aggressive Overtaking, Not Yielding	3	CLEAR	DAYLIGHT	Off-Peak Hours	Yes	HV	Zhunko Road	Main Road	Intersection Entry Lane	4	Two-Way	Lane Marking Separation	Traffic Signal Control
123	Sudden Braking	11.7 7:29:53	Yielding to Pedestrians、Yielding to Other Vehicles	Yielding to Pedestrians、Yielding to Other Vehicles	Yielding to Pedestrians、Yielding to Other Vehicles	1	CLEAR	DAYLIGHT	Off-Peak Hours	Yes	HV	Checheng East Road	Main Road	Road Section	4	Two-Way	Lane Marking Separation	No Control
124	Sudden Braking	11.7 7:30:47	Yielding to Pedestrians、Yielding to Other Vehicles	Yielding to Pedestrians、Yielding to Other Vehicles	Yielding to Pedestrians、Yielding to Other Vehicles	1	CLEAR	DAYLIGHT	Peak Hours	Yes	HV	Checheng East Road	Main Road	Intersection Entry Lane	5	Two-Way	Lane Marking Separation	Traffic Signal Control
125	Sudden Braking	11.7 7:32:32	Yielding to Pedestrians、Yielding to Other Vehicles	Yielding to Pedestrians、Yielding to Other Vehicles	Yielding to Pedestrians、Yielding to Other Vehicles	1	CLEAR	DAYLIGHT	Peak Hours	Yes	HV	Checheng East Road	Main Road	Intersection Entry Lane	4	Two-Way	Lane Marking Separation	Traffic Signal Control
126	Sudden Braking	11.7 7:35:44	Yielding to Pedestrians、Yielding to Other Vehicles	Yielding to Pedestrians、Yielding to Other Vehicles	Yielding to Pedestrians、Yielding to Other Vehicles	1	CLEAR	DAYLIGHT	Peak Hours	Yes	HV	Checheng East Road	Main Road	Intersection Entry Lane	5	Two-Way	Lane Marking Separation	Traffic Signal Control
127	Sudden Braking	11.7 7:37:32	Yielding to Pedestrians、Yielding to Other Vehicles	Yielding to Pedestrians、Yielding to Other Vehicles	Yielding to Pedestrians、Yielding to Other Vehicles	1	CLEAR	DAYLIGHT	Peak Hours	Yes	HV	Checheng East Road	Main Road	Road Section	4	Two-Way	Lane Marking Separation	No Control
128	Sudden Braking	11.7 7:38:51	Yielding to Pedestrians、Yielding to Other Vehicles	Yielding to Pedestrians、Yielding to Other Vehicles	Yielding to Pedestrians、Yielding to Other Vehicles	1	CLEAR	DAYLIGHT	Peak Hours	Yes	HV	Checheng East Road	Main Road	Road Section	4	Two-Way	Lane Marking Separation	No Control
129	Sudden Braking	11.7 7:42:15	Yielding to Pedestrians、Yielding to Other Vehicles	Yielding to Pedestrians、Yielding to Other Vehicles	Yielding to Pedestrians、Yielding to Other Vehicles	1	CLEAR	DAYLIGHT	Peak Hours	Yes	HV	Fangcao Road	Secondary Road	Intersection Entry Lane	7	Two-Way	Lane Marking Separation	Traffic Signal Control
130	Sudden Braking	11.7 7:46:10	Yielding to Pedestrians、Yielding to Other Vehicles	Yielding to Pedestrians、Yielding to Other Vehicles	Yielding to Pedestrians、Yielding to Other Vehicles	1	CLEAR	DAYLIGHT	Peak Hours	Yes	HV	Fangcao Road	Secondary Road	Road Section	6	Two-Way	Lane Marking Separation	No Control
131	Sudden Braking	11.7 7:47:14	Other Vehicle Not Yielding While Changing Lanes	Other Vehicle Not Yielding While Changing Lanes	Other Vehicle Aggressive Overtaking, Not Yielding	3	CLEAR	DAYLIGHT	Peak Hours	Yes	HV	Fangcao Road	Secondary Road	Intersection Entry Lane	8	Two-Way	Lane Marking Separation	Traffic Signal Control
132	Sudden Braking	11.7 7:47:23	Sudden Braking - Vehicle Merging	Sudden Braking - Vehicle Merging	Yielding to Pedestrians、Yielding to Other Vehicles	1	CLEAR	DAYLIGHT	Peak Hours	Yes	HV	Fangcao Road	Secondary Road	Intersection Entry Lane	8	Two-Way	Lane Marking Separation	Traffic Signal Control
133	Sudden Braking	11.7 7:50:03	Yielding to Pedestrians、Yielding to Other Vehicles	Yielding to Pedestrians、Yielding to Other Vehicles	Yielding to Pedestrians、Yielding to Other Vehicles	1	CLEAR	DAYLIGHT	Peak Hours	Yes	HV	Taizihu Road	Secondary Road	Intersection Entry Lane	5	Two-Way	Lane Marking Separation	Traffic Signal Control
134	Sudden Braking	11.7 7:52:01	Other Vehicle Aggressive Overtaking	Other Vehicle Aggressive Overtaking	Other Vehicle Aggressive Overtaking, Not Yielding	3	CLEAR	DAYLIGHT	Peak Hours	Yes	HV	Taizihu Road	Secondary Road	Road Section	5	Two-Way	Lane Marking Separation	No Control
135	Sudden Braking	11.7 7:52:51	Yielding to Pedestrians、Yielding to Other Vehicles	Yielding to Pedestrians、Yielding to Other Vehicles	Yielding to Pedestrians、Yielding to Other Vehicles	1	CLEAR	DAYLIGHT	Peak Hours	Yes	HV	Wanjiahu Road	Secondary Road	Road Section	4	Two-Way	Lane Marking Separation	No Control
136	Sudden Braking	11.7 7:53:05	Other Vehicle Not Yielding While Changing Lanes	Other Vehicle Not Yielding While Changing Lanes	Other Vehicle Aggressive Overtaking, Not Yielding	3	CLEAR	DAYLIGHT	Peak Hours	Yes	HV	Wanjiahu Road	Secondary Road	Road Section	4	Two-Way	Lane Marking Separation	No Control
137	Sudden Braking	11.7 7:55:39	Yielding to Pedestrians、Yielding to Other Vehicles	Yielding to Pedestrians、Yielding to Other Vehicles	Yielding to Pedestrians、Yielding to Other Vehicles	1	CLEAR	DAYLIGHT	Peak Hours	Yes	HV	Wanjiahu Road	Secondary Road	Intersection Entry Lane	5	Two-Way	Lane Marking Separation	Traffic Signal Control
138	Sudden Braking	11.7 7:56:49	Yielding to Pedestrians、Yielding to Other Vehicles	Yielding to Pedestrians、Yielding to Other Vehicles	Yielding to Pedestrians、Yielding to Other Vehicles	1	CLEAR	DAYLIGHT	Peak Hours	Yes	HV	Wanjiahu Road	Secondary Road	Road Section	4	Two-Way	Lane Marking Separation	No Control
139	Sudden Braking	11.7 7:58:11	Other Vehicle Aggressive Overtaking	Other Vehicle Aggressive Overtaking	Other Vehicle Aggressive Overtaking, Not Yielding	3	CLEAR	DAYLIGHT	Peak Hours	Yes	HV	Wanjiahu Road	Secondary Road	Road Section	4	Two-Way	Lane Marking Separation	No Control
140	Sudden Braking	11.7 7:58:53	Yielding to Pedestrians、Yielding to Other Vehicles	Yielding to Pedestrians、Yielding to Other Vehicles	Yielding to Pedestrians、Yielding to Other Vehicles	1	CLEAR	DAYLIGHT	Peak Hours	Yes	HV	Wanjiahu Road	Secondary Road	Intersection Entry Lane	5	Two-Way	Lane Marking Separation	Traffic Signal Control
141	Sudden Braking	11.7 7:59:47	Yielding to Crossing Pedestrians	Yielding to Crossing Pedestrians	Yielding to Pedestrians and Non-Motor Vehicles	2	CLEAR	DAYLIGHT	Peak Hours	Yes	Pedestrians and Non-Motor Vehicles	Zhunko Road	Main Road	Road Section	4	Two-Way	Central Median	No Control
142	Sudden Braking	11.7 8:00:19	Yielding to Pedestrians、Yielding to Other Vehicles	Yielding to Pedestrians、Yielding to Other Vehicles	Yielding to Pedestrians、Yielding to Other Vehicles	1	CLEAR	DAYLIGHT	Peak Hours	Yes	HV	Zhunko Road	Main Road	Road Section	4	Two-Way	Central Median	No Control
143	Sudden Braking	10.28 17：44：00	Other Vehicle Aggressive Overtaking	Other Vehicle Aggressive Overtaking	Other Vehicle Aggressive Overtaking, Not Yielding	3	CLEAR	DUSK-DAWN	Peak Hours	No	HV	Lanjiang Road	Secondary Road	Pedestrian Crossing / Roadside Unit Entrance & Exit	4	Two-Way	Central Median	Sign/Marking Control
144	Manual Takeover	11.03 17:53:06	Red Light	Red Light	Special Conditions (Traffic Light, Ramp, Changing Lanes, Route Change via U-Turn, Sudden Pedestrian Appearance (Jaywalking))	4	CLEAR	DUSK-DAWN	Peak Hours	Yes	Complex Road Conditions	Zhunko Road	Main Road	Intersection Entry Lane	4	Two-Way	Lane Marking Separation	Traffic Signal Control
145	Manual Takeover	11.03 17:57:00	Left Turn	Left Turn	Traffic Congestion, Slow-Moving Vehicle Ahead, U-Turn, Starting and Stopping	4	CLEAR	DUSK-DAWN	Peak Hours	Yes	HV	Jiangcheng Avenue	Main Road	Inside Intersection	6	Two-Way	No Separation	Traffic Signal Control
146	Sudden Braking	11.03 18:03:00	Other Vehicle Aggressive Overtaking	Other Vehicle Aggressive Overtaking	Other Vehicle Aggressive Overtaking, Not Yielding	3	CLEAR	DUSK-DAWN	Peak Hours	Yes	HV	Jiangcheng Avenue	Main Road	Road Section	6	Two-Way	Central Median	Sign/Marking Control
147	Sudden Braking	11.03 18:05:04	Yielding to Pedestrians、Yielding to Other Vehicles	Yielding to Pedestrians、Yielding to Other Vehicles	Yielding to Pedestrians、Yielding to Other Vehicles	1	CLEAR	DUSK-DAWN	Peak Hours	Yes	HV	Jiangcheng Avenue	Main Road	Road Section	6	Two-Way	Central Median	No Control
148	Sudden Braking	11.03 18:12:10	Changing Lanes	Changing Lanes	Other Vehicle Aggressive Overtaking, Not Yielding	3	CLEAR	DUSK-DAWN	Peak Hours	Yes	HV	Jiangcheng Avenue	Main Road	Road Section	6	Two-Way	Central Median	No Control
149	Sudden Braking	11.03 18:13:06	Yielding to Pedestrians、Yielding to Other Vehicles	Yielding to Pedestrians、Yielding to Other Vehicles	Yielding to Pedestrians、Yielding to Other Vehicles	1	CLEAR	DUSK-DAWN	Peak Hours	Yes	HV	Jiangcheng Avenue	Main Road	Road Section	6	Two-Way	Central Median	No Control
150	Sudden Braking	11.03 18:14:16	Yielding to Pedestrians、Yielding to Other Vehicles	Yielding to Pedestrians、Yielding to Other Vehicles	Yielding to Pedestrians、Yielding to Other Vehicles	1	CLEAR	DUSK-DAWN	Peak Hours	Yes	HV	Jiangcheng Avenue	Main Road	Road Section	6	Two-Way	Central Median	No Control
151	Manual Takeover	11.03 18:17:00	Changing Lanes, Slow Vehicle Ahead	Changing Lanes, Slow Vehicle Ahead	Traffic Congestion, Slow-Moving Vehicle Ahead, U-Turn, Starting and Stopping	4	CLEAR	DUSK-DAWN	Peak Hours	Yes	HV	Jiangcheng Avenue	Main Road	Road Section	6	Two-Way	Central Median	No Control
152	Sudden Braking	11.03 18:19:00	Other Vehicle Aggressive Overtaking	Other Vehicle Aggressive Overtaking	Other Vehicle Aggressive Overtaking, Not Yielding	3	CLEAR	DUSK-DAWN	Peak Hours	Yes	HV	Taizihu North Road	Secondary Road	Inside Intersection	6	Two-Way	No Separation	Traffic Signal Control
153	Sudden Braking	11.03 18:20:00	Yielding to Pedestrians、Yielding to Other Vehicles	Yielding to Pedestrians、Yielding to Other Vehicles	Yielding to Pedestrians、Yielding to Other Vehicles	1	CLEAR	DUSK-DAWN	Peak Hours	Yes	HV	Taizihu North Road	Secondary Road	Road Section	6	Two-Way	Central Median	Sign/Marking Control
154	Sudden Braking	11.03 18:25:00	Yielding to Crossing Pedestrians	Yielding to Crossing Pedestrians	Yielding to Pedestrians and Non-Motor Vehicles	2	CLEAR	DUSK-DAWN	Peak Hours	Yes	Pedestrians and Non-Motor Vehicles	Taizihu North Road	Secondary Road	Pedestrian Crossing / Roadside Unit Entrance & Exit	6	Two-Way	No Separation	Sign/Marking Control
155	Sudden Braking	11.03 18:26:00	Yielding to Crossing Pedestrians	Yielding to Crossing Pedestrians	Yielding to Pedestrians and Non-Motor Vehicles	2	CLEAR	DUSK-DAWN	Peak Hours	Yes	Pedestrians and Non-Motor Vehicles	Taizihu North Road	Secondary Road	Intersection Entry Lane	6	Two-Way	Central Median	Traffic Signal Control
156	Manual Takeover	11.03 18:27:00	Stopping by the Side	Stopping by the Side	Traffic Congestion, Slow-Moving Vehicle Ahead, U-Turn, Starting and Stopping	4	CLEAR	DUSK-DAWN	Peak Hours	Yes	HV	Qiangwei Road	Minor Road	Road Section	4	Two-Way	Central Median	No Control
157	Sudden Braking	11.03 18:58:46	Yielding to Crossing Pedestrians	Yielding to Crossing Pedestrians	Yielding to Pedestrians and Non-Motor Vehicles	2	CLEAR	DUSK-DAWN	Off-Peak Hours	Yes	Pedestrians and Non-Motor Vehicles	Qiangwei Road	Minor Road	Road Section	4	Two-Way	Lane Marking Separation	No Control
158	Manual Takeover	11.03 19:00:24	U-Turn	U-Turn	Traffic Congestion, Slow-Moving Vehicle Ahead, U-Turn, Starting and Stopping	4	CLEAR	DUSK-DAWN	Off-Peak Hours	Yes	HV	Qiangwei Road	Minor Road	Intersection Entry Lane	5	Two-Way	Lane Marking Separation	Traffic Signal Control
159	Manual Takeover	11.03 19:03:44	Honking	Honking	Traffic Congestion, Slow-Moving Vehicle Ahead, U-Turn, Starting and Stopping	4	CLEAR	DUSK-DAWN	Off-Peak Hours	Yes	HV	Qiangwei Road	Minor Road	Intersection Entry Lane	4	Two-Way	Central Median	Traffic Signal Control
160	Manual Takeover	11.03 19:06:46	Honking and Overtaking	Honking and Overtaking	Traffic Congestion, Slow-Moving Vehicle Ahead, U-Turn, Starting and Stopping	4	CLEAR	DUSK-DAWN	Off-Peak Hours	Yes	HV	Fangcao Road	Secondary Road	Road Section	6	Two-Way	Lane Marking Separation	No Control
161	Manual Takeover	11.03 19:12:54	Left Turn	Left Turn	Traffic Congestion, Slow-Moving Vehicle Ahead, U-Turn, Starting and Stopping	4	CLEAR	DUSK-DAWN	Off-Peak Hours	Yes	HV	Zhunyang Avenue	Main Road	Inside Intersection	4	Two-Way	No Separation	Traffic Signal Control
162	Manual Takeover	11.03 19:32:52	Sudden Braking, Manual Takeover (Reversing)	Sudden Braking, Manual Takeover (Reversing)	Traffic Congestion, Slow-Moving Vehicle Ahead, U-Turn, Starting and Stopping	4	CLEAR	DUSK-DAWN	Off-Peak Hours	Yes	HV	Chuangye Fourth Road	Secondary Road	Inside Intersection	4	Two-Way	No Separation	Traffic Signal Control
163	Manual Takeover	11.03 19:35:44	Honking	Honking	Traffic Congestion, Slow-Moving Vehicle Ahead, U-Turn, Starting and Stopping	4	CLEAR	DUSK-DAWN	Off-Peak Hours	Yes	HV	Zhunyang Avenue	Main Road	Inside Intersection	4	Two-Way	No Separation	Traffic Signal Control
164	Sudden Braking	11.03 19:36:40	Other Vehicle Aggressive Overtaking	Other Vehicle Aggressive Overtaking	Other Vehicle Aggressive Overtaking, Not Yielding	3	CLEAR	DUSK-DAWN	Off-Peak Hours	Yes	HV	Zhunyang Avenue	Main Road	Road Section	4	Two-Way	Lane Marking Separation	No Control
165	Sudden Braking	11.03 19:36:58	Yielding to Pedestrians、Yielding to Other Vehicles	Yielding to Pedestrians、Yielding to Other Vehicles	Yielding to Pedestrians、Yielding to Other Vehicles	1	CLEAR	DUSK-DAWN	Off-Peak Hours	Yes	HV	Zhunyang Avenue	Main Road	Intersection Entry Lane	4	Two-Way	Lane Marking Separation	Traffic Signal Control
166	Sudden Braking	11.07 07:21:37	Other Vehicle Not Yielding While Changing Lanes	Other Vehicle Not Yielding While Changing Lanes	Other Vehicle Aggressive Overtaking, Not Yielding	3	CLEAR	DAYLIGHT	Off-Peak Hours	Yes	HV	Zhunko Road	Main Road	Road Section	4	Two-Way	Central Median	No Control
167	Sudden Braking	11.07 07:25:57	Yielding to Crossing Pedestrians	Yielding to Crossing Pedestrians	Yielding to Pedestrians and Non-Motor Vehicles	2	CLEAR	DAYLIGHT	Off-Peak Hours	Yes	Pedestrians and Non-Motor Vehicles	Zhunko Road	Main Road	Intersection Entry Lane	4	Two-Way	Central Median	Traffic Signal Control
168	Sudden Braking	11.07 07:26:53	Changing Lanes	Changing Lanes	Other Vehicle Aggressive Overtaking, Not Yielding	3	CLEAR	DAYLIGHT	Off-Peak Hours	Yes	HV	Zhunko Road	Main Road	Road Section	4	Two-Way	Central Median	No Control
169	Sudden Braking	11.07 07:29:51	Yielding to Crossing Pedestrians	Yielding to Crossing Pedestrians	Yielding to Pedestrians and Non-Motor Vehicles	2	CLEAR	DAYLIGHT	Off-Peak Hours	Yes	Pedestrians and Non-Motor Vehicles	Checheng East Road	Main Road	Road Section	4	Two-Way	Lane Marking Separation	Sign/Marking Control
170	Sudden Braking	11.07 07:30:17	Changing Lanes	Changing Lanes	Other Vehicle Aggressive Overtaking, Not Yielding	3	CLEAR	DAYLIGHT	Peak Hours	Yes	HV	Checheng East Road	Main Road	Road Section	4	Two-Way	Lane Marking Separation	No Control
171	Sudden Braking	11.07 07:31:39	Changing Lanes	Changing Lanes	Other Vehicle Aggressive Overtaking, Not Yielding	3	CLEAR	DAYLIGHT	Peak Hours	Yes	HV	Checheng East Road	Main Road	Road Section	4	Two-Way	Lane Marking Separation	Sign/Marking Control
172	Sudden Braking	11.07 07:37:25	Yielding to Crossing Pedestrians	Yielding to Crossing Pedestrians	Yielding to Pedestrians and Non-Motor Vehicles	2	CLEAR	DAYLIGHT	Peak Hours	Yes	Pedestrians and Non-Motor Vehicles	Checheng East Road	Main Road	Road Section	4	Two-Way	Lane Marking Separation	No Control
173	Manual Takeover	11.07 07:38:33	Yielding to Pedestrians、Yielding to Other Vehicles	Yielding to Pedestrians、Yielding to Other Vehicles	Yielding to Pedestrians、Yielding to Other Vehicles	1	CLEAR	DAYLIGHT	Peak Hours	Yes	HV	Checheng North Road	Main Road	Inside Intersection	5	Two-Way	No Separation	Traffic Signal Control
174	Manual Takeover	11.07 07:40:09	Light Braking, Manual Takeover (Traffic Jam)	Light Braking, Manual Takeover (Traffic Jam)	Traffic Congestion, Slow-Moving Vehicle Ahead, U-Turn, Starting and Stopping	4	CLEAR	DAYLIGHT	Peak Hours	Yes	HV	Checheng North Road	Main Road	Pedestrian Crossing / Roadside Unit Entrance & Exit	4	Two-Way	Lane Marking Separation	No Control
175	Manual Takeover	11.07 07:42:43	Light Braking, Manual Takeover (Green to Yellow Light Transition)	Light Braking, Manual Takeover (Green to Yellow Light Transition)	Special Conditions (Traffic Light, Ramp, Changing Lanes, Route Change via U-Turn, Sudden Pedestrian Appearance (Jaywalking))	4	CLEAR	DAYLIGHT	Peak Hours	Yes	Complex Road Conditions	Checheng North Road	Main Road	Intersection Entry Lane	4	Two-Way	Central Median	Traffic Signal Control
176	Sudden Braking	11.07 07:44:23	Other Vehicle Aggressive Overtaking	Other Vehicle Aggressive Overtaking	Other Vehicle Aggressive Overtaking, Not Yielding	3	CLEAR	DAYLIGHT	Peak Hours	Yes	HV	Checheng North Road	Main Road	Inside Intersection	4	Two-Way	No Separation	Traffic Signal Control
177	Sudden Braking	11.07 07:46:35	Changing Lanes	Changing Lanes	Other Vehicle Aggressive Overtaking, Not Yielding	3	CLEAR	DAYLIGHT	Peak Hours	Yes	HV	Checheng West Road	Main Road	Intersection Entry Lane	4	Two-Way	Central Median	Traffic Signal Control
178	Manual Takeover	11.07 07:48:19	Light Braking, Manual Takeover (Traffic Jam)	Light Braking, Manual Takeover (Traffic Jam)	Traffic Congestion, Slow-Moving Vehicle Ahead, U-Turn, Starting and Stopping	4	CLEAR	DAYLIGHT	Peak Hours	Yes	HV	Checheng West Road	Main Road	Intersection Entry Lane	5	Two-Way	Central Median	Traffic Signal Control
179	Sudden Braking	11.07 07:48:41	Yielding to Pedestrians、Yielding to Other Vehicles	Yielding to Pedestrians、Yielding to Other Vehicles	Yielding to Pedestrians、Yielding to Other Vehicles	1	CLEAR	DAYLIGHT	Peak Hours	Yes	HV	Checheng West Road	Main Road	Road Section	4	Two-Way	Lane Marking Separation	No Control
180	Sudden Braking	11.07 07:50:43	Yielding to Crossing Pedestrians	Yielding to Crossing Pedestrians	Yielding to Pedestrians and Non-Motor Vehicles	2	CLEAR	DAYLIGHT	Peak Hours	Yes	Pedestrians and Non-Motor Vehicles	Checheng West Road	Main Road	Intersection Entry Lane	6	Two-Way	Lane Marking Separation	Traffic Signal Control
181	Sudden Braking	11.07 07:51:33	Yielding to Crossing Pedestrians	Yielding to Crossing Pedestrians	Yielding to Pedestrians and Non-Motor Vehicles	2	CLEAR	DAYLIGHT	Peak Hours	Yes	Pedestrians and Non-Motor Vehicles	Boxue Road	Secondary Road	Pedestrian Crossing / Roadside Unit Entrance & Exit	4	Two-Way	Central Median	Traffic Signal Control
182	Sudden Braking	11.07 07:52:13	Light Braking, Changing Lanes	Light Braking, Changing Lanes	Other Vehicle Aggressive Overtaking, Not Yielding	3	CLEAR	DAYLIGHT	Peak Hours	Yes	HV	Boxue Road	Secondary Road	Road Section	4	Two-Way	Central Median	No Control
183	Sudden Braking	11.07 07:52:33	Yielding to Crossing Pedestrians	Yielding to Crossing Pedestrians	Yielding to Pedestrians and Non-Motor Vehicles	2	CLEAR	DAYLIGHT	Peak Hours	Yes	Pedestrians and Non-Motor Vehicles	Boxue Road	Secondary Road	Pedestrian Crossing / Roadside Unit Entrance & Exit	4	Two-Way	Lane Marking Separation	Sign/Marking Control
184	Sudden Braking	11.07 07:52:47	Changing Lanes	Changing Lanes	Other Vehicle Aggressive Overtaking, Not Yielding	3	CLEAR	DAYLIGHT	Peak Hours	Yes	HV	Boxue Road	Secondary Road	Road Section	4	Two-Way	Central Median	No Control
185	Sudden Braking	11.07 07:53:09	Yielding to Pedestrians、Yielding to Other Vehicles	Yielding to Pedestrians、Yielding to Other Vehicles	Yielding to Pedestrians、Yielding to Other Vehicles	1	CLEAR	DAYLIGHT	Peak Hours	Yes	HV	Boxue Road	Secondary Road	Road Section	4	Two-Way	Central Median	No Control
186	Manual Takeover	11.07 07:53:41	Pedestrian Crosswalk	Pedestrian Crosswalk	Yielding to Pedestrians and Non-Motor Vehicles	2	CLEAR	DAYLIGHT	Peak Hours	Yes	Pedestrians and Non-Motor Vehicles	Boxue Road	Secondary Road	Intersection Entry Lane	5	Two-Way	Central Median	Traffic Signal Control
187	Sudden Braking	11.07 07:55:35	Light Braking, Obstacle Avoidance	Light Braking, Obstacle Avoidance	Yielding to Pedestrians、Yielding to Other Vehicles	1	CLEAR	DAYLIGHT	Peak Hours	Yes	HV	Sanjiaohu Road	Secondary Road	Pedestrian Crossing / Roadside Unit Entrance & Exit	4	Two-Way	Central Median	Sign/Marking Control
188	Sudden Braking	11.07 07:55:47	Changing Lanes	Changing Lanes	Other Vehicle Aggressive Overtaking, Not Yielding	3	CLEAR	DAYLIGHT	Peak Hours	Yes	HV	Sanjiaohu Road	Secondary Road	Road Section	4	Two-Way	Central Median	No Control
189	Sudden Braking	11.07 07:58:41	Yielding to Pedestrians、Yielding to Other Vehicles	Yielding to Pedestrians、Yielding to Other Vehicles	Yielding to Pedestrians、Yielding to Other Vehicles	1	CLEAR	DAYLIGHT	Peak Hours	Yes	HV	Sanjiaohu Road	Secondary Road	Pedestrian Crossing / Roadside Unit Entrance & Exit	4	Two-Way	Central Median	Sign/Marking Control
190	Sudden Braking	11.07 07:59:51	Changing Lanes	Changing Lanes	Other Vehicle Aggressive Overtaking, Not Yielding	3	CLEAR	DAYLIGHT	Peak Hours	Yes	HV	Taizihu Road	Secondary Road	Inside Intersection	4	Two-Way	No Separation	Traffic Signal Control
191	Sudden Braking	11.07 08:02:05	Changing Lanes	Changing Lanes	Other Vehicle Aggressive Overtaking, Not Yielding	3	CLEAR	DAYLIGHT	Peak Hours	Yes	HV	Taizihu Road	Secondary Road	Road Section	4	Two-Way	Central Median	No Control
192	Manual Takeover	11.07 09:19:13	Left Turn	Left Turn	Traffic Congestion, Slow-Moving Vehicle Ahead, U-Turn, Starting and Stopping	4	CLEAR	DAYLIGHT	Off-Peak Hours	Yes	HV	Zhunko Road	Main Road	Inside Intersection	4	Two-Way	No Separation	Traffic Signal Control
193	Sudden Braking	11.07 09:21:19	Changing Lanes	Changing Lanes	Other Vehicle Aggressive Overtaking, Not Yielding	3	CLEAR	DAYLIGHT	Off-Peak Hours	Yes	HV	Jiangcheng Avenue	Main Road	Inside Intersection	6	Two-Way	No Separation	Traffic Signal Control
194	Sudden Braking	11.07 09:22:45	Changing Lanes	Changing Lanes	Other Vehicle Aggressive Overtaking, Not Yielding	3	CLEAR	DAYLIGHT	Off-Peak Hours	Yes	HV	Jiangcheng Avenue	Main Road	Road Section	6	Two-Way	Central Median	Sign/Marking Control
195	Sudden Braking	11.07 09:22:59	Changing Lanes	Changing Lanes	Other Vehicle Aggressive Overtaking, Not Yielding	3	CLEAR	DAYLIGHT	Off-Peak Hours	Yes	HV	Jiangcheng Avenue	Main Road	Road Section	6	Two-Way	Central Median	No Control
196	Sudden Braking	11.07 09:23:11	Changing Lanes	Changing Lanes	Other Vehicle Aggressive Overtaking, Not Yielding	3	CLEAR	DAYLIGHT	Off-Peak Hours	Yes	HV	Jiangcheng Avenue	Main Road	Road Section	6	Two-Way	Central Median	No Control
197	Sudden Braking	11.07 09:24:12	Changing Lanes	Changing Lanes	Other Vehicle Aggressive Overtaking, Not Yielding	3	CLEAR	DAYLIGHT	Off-Peak Hours	Yes	HV	Meizi Road South Taizihu Bridge	Main Road	Road Section	6	Two-Way	Central Median	No Control
198	Sudden Braking	11.07 09:26:35	Yielding to Pedestrians、Yielding to Other Vehicles	Yielding to Pedestrians、Yielding to Other Vehicles	Yielding to Pedestrians、Yielding to Other Vehicles	1	CLEAR	DAYLIGHT	Off-Peak Hours	Yes	HV	Jiangcheng Avenue	Main Road	Intersection Entry Lane	8	Two-Way	Central Median	Traffic Signal Control
199	Sudden Braking	11.07 09:29:45	Yielding to Pedestrians、Yielding to Other Vehicles	Yielding to Pedestrians、Yielding to Other Vehicles	Yielding to Pedestrians、Yielding to Other Vehicles	1	CLEAR	DAYLIGHT	Off-Peak Hours	Yes	HV	Taizihu North Road	Secondary Road	Intersection Entry Lane	6	Two-Way	Central Median	Traffic Signal Control
200	Sudden Braking	11.07 09:31:11	Changing Lanes	Changing Lanes	Other Vehicle Aggressive Overtaking, Not Yielding	3	CLEAR	DAYLIGHT	Off-Peak Hours	Yes	HV	Taizihu North Road	Secondary Road	Road Section	6	Two-Way	Central Median	No Control
201	Sudden Braking	11.07 09:33:07	Yielding to Crossing Pedestrians	Yielding to Crossing Pedestrians	Yielding to Pedestrians and Non-Motor Vehicles	2	CLEAR	DAYLIGHT	Off-Peak Hours	Yes	Pedestrians and Non-Motor Vehicles	Taizihu North Road	Secondary Road	Intersection Entry Lane	6	Two-Way	Central Median	Traffic Signal Control
202	Sudden Braking	11.07 09:34:39	Yielding to Non-Motorized Vehicles	Yielding to Non-Motorized Vehicles	Yielding to Pedestrians and Non-Motor Vehicles	2	CLEAR	DAYLIGHT	Off-Peak Hours	Yes	Pedestrians and Non-Motor Vehicles	Fangcao Road	Secondary Road	Road Section	6	Two-Way	Lane Marking Separation	No Control
203	Sudden Braking	11.07 09:38:49	Yielding to Crossing Pedestrians	Yielding to Crossing Pedestrians	Yielding to Pedestrians and Non-Motor Vehicles	2	CLEAR	DAYLIGHT	Off-Peak Hours	Yes	Pedestrians and Non-Motor Vehicles	Sixin Avenue	Secondary Road	Pedestrian Crossing / Roadside Unit Entrance & Exit	6	Two-Way	Central Median	Sign/Marking Control
204	Sudden Braking	11.07 09:39:19	Sudden Braking, Road Condition Change	Sudden Braking, Road Condition Change	Special Conditions (Traffic Light, Ramp, Changing Lanes, Route Change via U-Turn, Sudden Pedestrian Appearance (Jaywalking))	4	CLEAR	DAYLIGHT	Off-Peak Hours	Yes	Complex Road Conditions	Sixin Avenue	Secondary Road	Road Section	6	Two-Way	Central Median	No Control
205	Sudden Braking	11.07 09:39:53	Yielding to Crossing Pedestrians	Yielding to Crossing Pedestrians	Yielding to Pedestrians and Non-Motor Vehicles	2	CLEAR	DAYLIGHT	Off-Peak Hours	Yes	Pedestrians and Non-Motor Vehicles	Sixin Avenue	Secondary Road	Pedestrian Crossing / Roadside Unit Entrance & Exit	6	Two-Way	Central Median	Sign/Marking Control
206	Sudden Braking	11.07 09:40:29	Yielding to Crossing Pedestrians	Yielding to Crossing Pedestrians	Yielding to Pedestrians and Non-Motor Vehicles	2	CLEAR	DAYLIGHT	Off-Peak Hours	Yes	Pedestrians and Non-Motor Vehicles	Sixin Avenue	Secondary Road	Road Section	4	Two-Way	Central Median	No Control
207	Sudden Braking	11.07 09:57:30	Changing Lanes	Changing Lanes	Other Vehicle Aggressive Overtaking, Not Yielding	3	CLEAR	DAYLIGHT	Off-Peak Hours	Yes	HV	Sixin Avenue	Secondary Road	Road Section	6	Two-Way	Central Median	No Control
208	Sudden Braking	11.07 09:58:17	Changing Lanes	Changing Lanes	Other Vehicle Aggressive Overtaking, Not Yielding	3	CLEAR	DAYLIGHT	Off-Peak Hours	Yes	HV	Longyang Avenue	Main Road	Road Section	8	Two-Way	Central Median	No Control
209	Sudden Braking	11.07 10:02:21	Changing Lanes	Changing Lanes	Other Vehicle Aggressive Overtaking, Not Yielding	3	CLEAR	DAYLIGHT	Off-Peak Hours	Yes	HV	Longyang Avenue	Main Road	Road Section	8	Two-Way	Central Median	No Control
210	Sudden Braking	11.07 10:03:32	Changing Lanes	Changing Lanes	Other Vehicle Aggressive Overtaking, Not Yielding	3	CLEAR	DAYLIGHT	Off-Peak Hours	Yes	HV	Longyang Avenue	Main Road	Road Section	8	Two-Way	Central Median	No Control
211	Sudden Braking	11.07 10:05:51	Yielding to Pedestrians、Yielding to Other Vehicles	Yielding to Pedestrians、Yielding to Other Vehicles	Yielding to Pedestrians、Yielding to Other Vehicles	1	CLEAR	DAYLIGHT	Off-Peak Hours	Yes	HV	Longyang Avenue	Main Road	Road Section	8	Two-Way	Central Median	No Control
212	Sudden Braking	11.07 10:07:37	Yielding to Pedestrians、Yielding to Other Vehicles	Yielding to Pedestrians、Yielding to Other Vehicles	Yielding to Pedestrians、Yielding to Other Vehicles	1	CLEAR	DAYLIGHT	Off-Peak Hours	Yes	HV	Hanyang Avenue	Main Road	Road Section	6	Two-Way	Central Median	No Control
213	Sudden Braking	11.07 10:19:43	Yielding to Pedestrians、Yielding to Other Vehicles	Yielding to Pedestrians、Yielding to Other Vehicles	Yielding to Pedestrians、Yielding to Other Vehicles	1	CLEAR	DAYLIGHT	Off-Peak Hours	Yes	HV	Hanyang Avenue	Main Road	Road Section	6	Two-Way	Central Median	No Control
214	Sudden Braking	11.07 10:20:33	Yielding to Pedestrians、Yielding to Other Vehicles	Yielding to Pedestrians、Yielding to Other Vehicles	Yielding to Pedestrians、Yielding to Other Vehicles	1	CLEAR	DAYLIGHT	Off-Peak Hours	Yes	HV	Hanyang Avenue	Main Road	Inside Intersection	6	Two-Way	No Separation	Traffic Signal Control
215	Manual Takeover	11.07 10:22:07	Changing Lanes at Intersection	Changing Lanes at Intersection	Traffic Congestion, Slow-Moving Vehicle Ahead, U-Turn, Starting and Stopping	4	CLEAR	DAYLIGHT	Off-Peak Hours	Yes	HV	Hanyang Avenue	Main Road	Inside Intersection	6	Two-Way	No Separation	Traffic Signal Control
216	Manual Takeover	11.04 8：40：22	U-Turn	U-Turn	Traffic Congestion, Slow-Moving Vehicle Ahead, U-Turn, Starting and Stopping	4	Overcast and Rainy	DUSK-DAWN	Off-Peak Hours	No	HV	Qiangwei Road	Minor Road	Road Section	4	Two-Way	Central Median	Sign/Marking Control
217	Sudden Braking	11.04 8：42：28	Yielding to Pedestrians	Yielding to Pedestrians	Yielding to Pedestrians and Non-Motor Vehicles	2	Overcast and Rainy	DUSK-DAWN	Off-Peak Hours	No	Pedestrians and Non-Motor Vehicles	Jiangcheng Avenue	Main Road	Pedestrian Crossing / Roadside Unit Entrance & Exit	6	Two-Way	Central Median	Traffic Signal Control
218	Sudden Braking	11.04 8：42：36	Yielding to PedestriansYielding to Other Vehicles	Yielding to PedestriansYielding to Other Vehicles	Yielding to Pedestrians、Yielding to Other Vehicles	1	Overcast and Rainy	DUSK-DAWN	Off-Peak Hours	No	HV	Jiangcheng Avenue	Main Road	Road Section	6	Two-Way	Central Median	Traffic Signal Control
219	Manual Takeover	11.04 8：50：58	Electric Vehicle Entering from the Side	Electric Vehicle Entering from the Side	Other Vehicle Aggressive Overtaking, Not Yielding	3	Overcast and Rainy	DUSK-DAWN	Off-Peak Hours	No	Pedestrians and Non-Motor Vehicles	Shenlong Avenue	Main Road	Inside Intersection	6	Two-Way	No Separation	Traffic Signal Control
220	Manual Takeover	11.04 8：56：06	Lane Change	Lane Change	Traffic Congestion, Slow-Moving Vehicle Ahead, U-Turn, Starting and Stopping	4	Overcast and Rainy	DUSK-DAWN	Off-Peak Hours	No	HV	Dongfeng Avenue	Main Road	Road Section	6	Two-Way	Central Median	Sign/Marking Control
221	Sudden Braking	11.04 8：56：14	Yielding to PedestriansYielding to Other Vehicles	Yielding to PedestriansYielding to Other Vehicles	Yielding to Pedestrians、Yielding to Other Vehicles	1	Overcast and Rainy	DUSK-DAWN	Off-Peak Hours	No	HV	Dongfeng Avenue	Main Road	Intersection Entry Lane	6	Two-Way	Central Median	Traffic Signal Control
222	Manual Takeover	11.04 9：17：51	U-Turn	U-Turn	Traffic Congestion, Slow-Moving Vehicle Ahead, U-Turn, Starting and Stopping	4	Overcast and Rainy	DUSK-DAWN	Off-Peak Hours	No	HV	Dongfeng Avenue	Main Road	Inside Intersection	10	Two-Way	No Separation	Traffic Signal Control
223	Sudden Braking	11.04 9：29：09	Other Vehicle Aggressive Overtaking	Other Vehicle Aggressive Overtaking	Other Vehicle Aggressive Overtaking, Not Yielding	3	Overcast and Rainy	DUSK-DAWN	Off-Peak Hours	No	HV	Longyang Avenue	Main Road	Road Section	8	Two-Way	Central Median	No Control
224	Manual Takeover	11.04 9：31：07			Other Vehicle Aggressive Overtaking, Not Yielding	3	Overcast and Rainy	DUSK-DAWN	Off-Peak Hours	No	HV	Longyang Avenue	Main Road	Road Section	8	Two-Way	Central Median	No Control
225	Sudden Braking	11.04 9：31：13	Other Vehicle Aggressive Overtaking	Other Vehicle Aggressive Overtaking	Other Vehicle Aggressive Overtaking, Not Yielding	3	Overcast and Rainy	DUSK-DAWN	Off-Peak Hours	No	HV	Longyang Avenue	Main Road	Road Section	8	Two-Way	Central Median	No Control
226	Sudden Braking	11.04 9：35：09	Yielding to Pedestrians	Yielding to Pedestrians	Yielding to Pedestrians and Non-Motor Vehicles	2	Overcast and Rainy	DUSK-DAWN	Off-Peak Hours	No	Pedestrians and Non-Motor Vehicles	Longyang Avenue	Main Road	Pedestrian Crossing / Roadside Unit Entrance & Exit	6	Two-Way	Central Median	No Control
227	Manual Takeover	11.04 9：35：45	Yielding to Pedestrians	Yielding to Pedestrians	Yielding to Pedestrians and Non-Motor Vehicles	2	Overcast and Rainy	DUSK-DAWN	Off-Peak Hours	No	Pedestrians and Non-Motor Vehicles	Longyang Avenue	Main Road	Pedestrian Crossing / Roadside Unit Entrance & Exit	8	Two-Way	Central Median	Traffic Signal Control
228	Sudden Braking	11.04 9：39：11	Yielding to PedestriansYielding to Other Vehicles	Yielding to PedestriansYielding to Other Vehicles	Yielding to Pedestrians、Yielding to Other Vehicles	1	Overcast and Rainy	DUSK-DAWN	Off-Peak Hours	No	HV	Hanyang Avenue	Main Road	Intersection Entry Lane	6	Two-Way	Central Median	Traffic Signal Control
229	Sudden Braking	11.04 9：48：13	Other Vehicle Aggressive Overtaking	Other Vehicle Aggressive Overtaking	Other Vehicle Aggressive Overtaking, Not Yielding	3	Overcast and Rainy	DUSK-DAWN	Off-Peak Hours	No	HV	Hanyang Avenue	Main Road	Road Section	6	Two-Way	Central Median	No Control
230	Sudden Braking	11.04 9：48：41	Other Vehicle Aggressive Overtaking	Other Vehicle Aggressive Overtaking	Other Vehicle Aggressive Overtaking, Not Yielding	3	Overcast and Rainy	DUSK-DAWN	Off-Peak Hours	No	HV	Hanyang Avenue	Main Road	Road Section	6	Two-Way	Central Median	No Control
231	Sudden Braking	11.04 9：52：27	Other Vehicle Aggressive Overtaking	Other Vehicle Aggressive Overtaking	Other Vehicle Aggressive Overtaking, Not Yielding	3	Overcast and Rainy	DUSK-DAWN	Off-Peak Hours	No	HV	Hanyang Avenue	Main Road	Road Section	6	Two-Way	Central Median	No Control
232	Manual Takeover	11.04 9：59：35	Stopping	Stopping	Traffic Congestion, Slow-Moving Vehicle Ahead, U-Turn, Starting and Stopping	4	Overcast and Rainy	DUSK-DAWN	Off-Peak Hours	No	HV	Lanjiang Road	Secondary Road	Road Section	4	Two-Way	Central Median	No Control
233	Manual Takeover	11.04 10：09：46	Vehicle Exiting from a Residential Entrance	Vehicle Exiting from a Residential Entrance	Yielding to Pedestrians、Yielding to Other Vehicles	1	Overcast and Rainy	DUSK-DAWN	Off-Peak Hours	No	HV	Lanjiang Road	Secondary Road	Pedestrian Crossing / Roadside Unit Entrance & Exit	4	Two-Way	Central Median	No Control
234	Manual Takeover	11.04 10：10：24	Hesitant U-Turn, Sudden Braking	Hesitant U-Turn, Sudden Braking	Traffic Congestion, Slow-Moving Vehicle Ahead, U-Turn, Starting and Stopping	4	Overcast and Rainy	DUSK-DAWN	Off-Peak Hours	No	HV	Lanjiang Road	Secondary Road	Inside Intersection	6	Two-Way	No Separation	Traffic Signal Control
235	Sudden Braking	11.04 10：15：00	Yielding to PedestriansYielding to Other Vehicles	Yielding to PedestriansYielding to Other Vehicles	Yielding to Pedestrians、Yielding to Other Vehicles	1	Overcast and Rainy	DUSK-DAWN	Off-Peak Hours	No	HV	Lanjiang Road	Secondary Road	Intersection Entry Lane	6	Two-Way	Central Median	Traffic Signal Control
236	Sudden Braking	11.04 10：16：58	Other Vehicle Aggressive Overtaking	Other Vehicle Aggressive Overtaking	Other Vehicle Aggressive Overtaking, Not Yielding	3	Overcast and Rainy	DUSK-DAWN	Off-Peak Hours	No	HV	Maying Road	Secondary Road	Road Section	4	Two-Way	Central Median	No Control
237	Manual Takeover	11.04 10：17：46	U-Turn、Sudden Braking	U-Turn、Sudden Braking	Traffic Congestion, Slow-Moving Vehicle Ahead, U-Turn, Starting and Stopping	4	Overcast and Rainy	DUSK-DAWN	Off-Peak Hours	No	HV	Maying Road	Secondary Road	Inside Intersection	4	Two-Way	No Separation	Traffic Signal Control
238	Manual Takeover	11.04 10：18：18	Changing Lanes	Changing Lanes	Traffic Congestion, Slow-Moving Vehicle Ahead, U-Turn, Starting and Stopping	4	Overcast and Rainy	DUSK-DAWN	Off-Peak Hours	No	HV	Maying Road	Secondary Road	Inside Intersection	6	Two-Way	No Separation	Traffic Signal Control
239	Manual Takeover	11.04 10：26：28	Vehicle Hesitation, Manual Overtaking	Vehicle Hesitation, Manual Overtaking	Traffic Congestion, Slow-Moving Vehicle Ahead, U-Turn, Starting and Stopping	4	Overcast and Rainy	DUSK-DAWN	Off-Peak Hours	No	HV	Sixin North Road Service Road	Minor Road	Road Section	4	Two-Way	Central Median	No Control
240	Sudden Braking	11.04 10：31：18	Yielding to Non-Motorized Vehicles	Yielding to Non-Motorized Vehicles	Yielding to Pedestrians and Non-Motor Vehicles	2	Overcast and Rainy	DUSK-DAWN	Off-Peak Hours	No	Pedestrians and Non-Motor Vehicles	Ziqi Road	Minor Road	Road Section	4	Two-Way	Central Median	No Control
241	Manual Takeover	11.07 13：56：57	U-Turn	U-Turn	Traffic Congestion, Slow-Moving Vehicle Ahead, U-Turn, Starting and Stopping	4	CLEAR	DAYLIGHT	Off-Peak Hours	Yes	HV	Zhunko Road	Main Road	Road Section	4	Two-Way	Central Median	Sign/Marking Control
242	Sudden Braking	11.07 14：02：05	Yielding to PedestriansYielding to Other Vehicles	Yielding to PedestriansYielding to Other Vehicles	Yielding to Pedestrians、Yielding to Other Vehicles	1	CLEAR	DAYLIGHT	Off-Peak Hours	Yes	HV	Zhunko Road	Main Road	Road Section	4	Two-Way	Lane Marking Separation	No Control
243	Sudden Braking	11.07 14：02：19	Yielding to Pedestrians	Yielding to Pedestrians	Yielding to Pedestrians and Non-Motor Vehicles	2	CLEAR	DAYLIGHT	Off-Peak Hours	Yes	Pedestrians and Non-Motor Vehicles	Zhunko Road	Main Road	Road Section	4	Two-Way	Lane Marking Separation	No Control
244	Sudden Braking	11.07 14：02：07	Yielding to PedestriansYielding to Other Vehicles	Yielding to PedestriansYielding to Other Vehicles	Yielding to Pedestrians、Yielding to Other Vehicles	1	CLEAR	DAYLIGHT	Off-Peak Hours	Yes	HV	Zhunyang Avenue	Main Road	Road Section	4	Two-Way	Lane Marking Separation	No Control
245	Sudden Braking	11.07 14：08：11	Yielding to Pedestrians	Yielding to Pedestrians	Yielding to Pedestrians and Non-Motor Vehicles	2	CLEAR	DAYLIGHT	Off-Peak Hours	Yes	Pedestrians and Non-Motor Vehicles	Zhunyang Avenue	Main Road	Road Section	4	Two-Way	Lane Marking Separation	No Control
246	Sudden Braking	11.07 14：09：53	Yielding to PedestriansYielding to Other Vehicles	Yielding to PedestriansYielding to Other Vehicles	Yielding to Pedestrians、Yielding to Other Vehicles	1	CLEAR	DAYLIGHT	Off-Peak Hours	Yes	HV	Zhunyang Avenue	Main Road	Road Section	4	Two-Way	Lane Marking Separation	No Control
247	Manual Takeover	11.07 14：11：15	Complex Traffic at Intersection	Complex Traffic at Intersection	Traffic Congestion, Slow-Moving Vehicle Ahead, U-Turn, Starting and Stopping	4	CLEAR	DAYLIGHT	Off-Peak Hours	Yes	HV	Zhunyang Avenue	Main Road	Inside Intersection	4	Two-Way	No Separation	Traffic Signal Control
248	Sudden Braking	11.07 14：11：17	Yielding to PedestriansYielding to Other Vehicles	Yielding to PedestriansYielding to Other Vehicles	Yielding to Pedestrians、Yielding to Other Vehicles	1	CLEAR	DAYLIGHT	Off-Peak Hours	Yes	HV	Zhunyang Avenue	Main Road	Road Section	4	Two-Way	Lane Marking Separation	No Control
249	Manual Takeover	11.07 14：11：47	Changing Lanes to the Right	Changing Lanes to the Right	Traffic Congestion, Slow-Moving Vehicle Ahead, U-Turn, Starting and Stopping	4	CLEAR	DAYLIGHT	Off-Peak Hours	Yes	HV	Zhunyang Avenue	Main Road	Road Section	4	Two-Way	Lane Marking Separation	No Control
250	Sudden Braking	11.07 14：13：23	Yielding to PedestriansYielding to Other Vehicles	Yielding to PedestriansYielding to Other Vehicles	Yielding to Pedestrians、Yielding to Other Vehicles	1	CLEAR	DAYLIGHT	Off-Peak Hours	Yes	HV	Zhunyang Avenue	Main Road	Road Section	4	Two-Way	Lane Marking Separation	No Control
251	Sudden Braking	11.07 14：18：13	Yielding to PedestriansYielding to Other Vehicles	Yielding to PedestriansYielding to Other Vehicles	Yielding to Pedestrians、Yielding to Other Vehicles	1	CLEAR	DAYLIGHT	Off-Peak Hours	Yes	HV	Checheng East Road	Main Road	Intersection Entry Lane	5	Two-Way	Lane Marking Separation	Traffic Signal Control
252	Manual Takeover	11.07 14：19：29	Stopping by the Side, Driver Opening Door	Stopping by the Side, Driver Opening Door	Special Conditions (Traffic Light, Ramp, Changing Lanes, Route Change via U-Turn, Sudden Pedestrian Appearance (Jaywalking))	4	CLEAR	DAYLIGHT	Off-Peak Hours	Yes	特殊状况	Checheng East Road	Main Road	Road Section	4	Two-Way	Lane Marking Separation	No Control
253	Sudden Braking	11.07 14：24：23	Yielding to PedestriansYielding to Other Vehicles	Yielding to PedestriansYielding to Other Vehicles	Yielding to Pedestrians、Yielding to Other Vehicles	1	CLEAR	DAYLIGHT	Off-Peak Hours	Yes	HV	Fangcao Road	Secondary Road	Road Section	6	Two-Way	Central Median	No Control
254	Sudden Braking	11.07 14：28：23	Yielding to Pedestrians	Yielding to Pedestrians	Yielding to Pedestrians and Non-Motor Vehicles	2	CLEAR	DAYLIGHT	Off-Peak Hours	Yes	Pedestrians and Non-Motor Vehicles	Fangcao Road	Secondary Road	Inside Intersection	7	Two-Way	No Separation	Traffic Signal Control
255	Manual Takeover	11.07 14：28：31	Pedestrian Standing at Crosswalk, Vehicle Hesitating to Pass	Pedestrian Standing at Crosswalk, Vehicle Hesitating to Pass	Special Conditions (Traffic Light, Ramp, Changing Lanes, Route Change via U-Turn, Sudden Pedestrian Appearance (Jaywalking))	4	CLEAR	DAYLIGHT	Off-Peak Hours	Yes	特殊状况	Fangcao Road	Secondary Road	Inside Intersection	7	Two-Way	No Separation	Traffic Signal Control
256	Sudden Braking	11.4 8：37：55	Yielding to Pedestrians、Yielding to Other Vehicles	Yielding to Pedestrians、Yielding to Other Vehicles	Yielding to Pedestrians、Yielding to Other Vehicles	1	Overcast and Rainy	DAYLIGHT	Off-Peak Hours	No	HV	Qiangwei Road	Minor Road	Pedestrian Crossing / Roadside Unit Entrance & Exit	4	Two-Way	Central Median	Sign/Marking Control
257	Manual Takeover	11.4 8：43：49			Other Vehicle Aggressive Overtaking, Not Yielding	3	Overcast and Rainy	DAYLIGHT	Off-Peak Hours	No	HV	Jiangcheng Avenue	Main Road	Road Section	8	Two-Way	Central Median	Sign/Marking Control
258	Sudden Braking	11.4 8：48：56	Yielding to Pedestrians、Yielding to Other Vehicles	Yielding to Pedestrians、Yielding to Other Vehicles	Yielding to Pedestrians、Yielding to Other Vehicles	1	Overcast and Rainy	DAYLIGHT	Off-Peak Hours	No	HV	Checheng Avenue	Secondary Road	Road Section	4	Two-Way	Lane Marking Separation	Sign/Marking Control
259	Manual Takeover	11.4 9：38：23			Other Vehicle Aggressive Overtaking, Not Yielding	3	Overcast and Rainy	DAYLIGHT	Off-Peak Hours	No	HV	Wanjiahu Road	Secondary Road	Road Section	4	Two-Way	Lane Marking Separation	Sign/Marking Control
260	Manual Takeover	11.4 9：42：37	Sudden Braking	Sudden Braking	Other Vehicle Aggressive Overtaking, Not Yielding	3	Overcast and Rainy	DAYLIGHT	Off-Peak Hours	No	HV	Taizihu Road	Secondary Road	Road Section	4	Two-Way	Lane Marking Separation	Sign/Marking Control
261	Manual Takeover	11.4 9：46：15	Sudden Pedestrian Appearance (Jaywalking)	Sudden Pedestrian Appearance (Jaywalking)	Special Conditions (Traffic Light, Ramp, Changing Lanes, Route Change via U-Turn, Sudden Pedestrian Appearance (Jaywalking))	4	Overcast and Rainy	DAYLIGHT	Off-Peak Hours	No	HV	Fangcao Road	Secondary Road	Road Section	4	Two-Way	Central Median	Sign/Marking Control
262	Manual Takeover	11.4 9：48：08	Changing Lanes	Changing Lanes	Traffic Congestion, Slow-Moving Vehicle Ahead, U-Turn, Starting and Stopping	4	Overcast and Rainy	DAYLIGHT	Off-Peak Hours	No	HV	Fangcao Road	Secondary Road	Road Section	4	Two-Way	Central Median	Sign/Marking Control
263	Manual Takeover	11.4 9：50：11	Changing Lanes	Changing Lanes	Traffic Congestion, Slow-Moving Vehicle Ahead, U-Turn, Starting and Stopping	4	Overcast and Rainy	DAYLIGHT	Off-Peak Hours	No	HV	Sixin South Road	Secondary Road	Road Section	6	Two-Way	Central Median	Sign/Marking Control
264	Sudden Braking	11.4 9：50：52	Yielding to Pedestrians	Yielding to Pedestrians	Yielding to Pedestrians and Non-Motor Vehicles	2	Overcast and Rainy	DAYLIGHT	Off-Peak Hours	No	Pedestrians and Non-Motor Vehicles	Sixin South Road	Secondary Road	Road Section	6	Two-Way	Central Median	Sign/Marking Control
265	Manual Takeover	11.4 9：54：17	Sudden Pedestrian Appearance (Jaywalking)	Sudden Pedestrian Appearance (Jaywalking)	Special Conditions (Traffic Light, Ramp, Changing Lanes, Route Change via U-Turn, Sudden Pedestrian Appearance (Jaywalking))	4	Overcast and Rainy	DAYLIGHT	Off-Peak Hours	No	Pedestrians and Non-Motor Vehicles	Sixin South Road & Longyang Avenue Intersection	Secondary Road	Road Section	6	Two-Way	Central Median	Sign/Marking Control
266	Sudden Braking	11.4 9：58：58	Other Vehicle Aggressive Overtaking	Other Vehicle Aggressive Overtaking	Other Vehicle Aggressive Overtaking, Not Yielding	3	Overcast and Rainy	DAYLIGHT	Off-Peak Hours	No	HV	Longyang Lake Road	Secondary Road	Road Section	6	Two-Way	Central Median	Sign/Marking Control
267	Sudden Braking	11.4 10：01：11	Other Vehicle Aggressive Overtaking	Other Vehicle Aggressive Overtaking	Other Vehicle Aggressive Overtaking, Not Yielding	3	Overcast and Rainy	DAYLIGHT	Off-Peak Hours	No	HV	Xiannüshan Road	Secondary Road	Road Section	4	Two-Way	Lane Marking Separation	Sign/Marking Control
268	Manual Takeover	11.4 10：04：09	Changing Lanes	Changing Lanes	Traffic Congestion, Slow-Moving Vehicle Ahead, U-Turn, Starting and Stopping	4	Overcast and Rainy	DAYLIGHT	Off-Peak Hours	No	HV	Xiannüshan Road	Secondary Road	Road Section	4	Two-Way	Lane Marking Separation	Sign/Marking Control
269	Sudden Braking	11.4 10：39：57	Other Vehicle Aggressive Overtaking	Other Vehicle Aggressive Overtaking	Other Vehicle Aggressive Overtaking, Not Yielding	3	Overcast and Rainy	DAYLIGHT	Off-Peak Hours	No	HV	Hanyang Avenue	Main Road	Road Section	6	Two-Way	Central Median	Sign/Marking Control
270	Sudden Braking	11.4 10：49：34	Other Vehicle Aggressive Overtaking	Other Vehicle Aggressive Overtaking	Other Vehicle Aggressive Overtaking, Not Yielding	3	Overcast and Rainy	DAYLIGHT	Off-Peak Hours	No	HV	Hanyang Avenue	Main Road	Road Section	6	Two-Way	Central Median	Sign/Marking Control
271	Sudden Braking	11.4 10：50：07	Yielding to Pedestrians、Sudden Braking	Yielding to Pedestrians、Sudden Braking	Yielding to Pedestrians and Non-Motor Vehicles	2	Overcast and Rainy	DAYLIGHT	Off-Peak Hours	No	Pedestrians and Non-Motor Vehicles	Hanyang Avenue	Main Road	Road Section	6	Two-Way	Central Median	Sign/Marking Control
272	Manual Takeover	11.4 10：51：07	Yielding to Other Vehicles	Yielding to Other Vehicles	Yielding to Pedestrians、Yielding to Other Vehicles	1	Overcast and Rainy	DAYLIGHT	Off-Peak Hours	No	HV	Hanyang Avenue	Main Road	Intersection Entry Lane	6	Two-Way	Central Median	Sign/Marking Control
273	Sudden Braking	11.4 11：01：31	Yielding to Pedestrians, Other Vehicle Not Yielding	Yielding to Pedestrians, Other Vehicle Not Yielding	Yielding to Pedestrians、Yielding to Other Vehicles	1	Overcast and Rainy	DAYLIGHT	Off-Peak Hours	No	HV	Hanyang Avenue	Main Road	Road Section	6	Two-Way	Central Median	Sign/Marking Control
274	Sudden Braking	11.4 11：03：27	Other Vehicle Aggressive Overtaking	Other Vehicle Aggressive Overtaking	Other Vehicle Aggressive Overtaking, Not Yielding	3	Overcast and Rainy	DAYLIGHT	Off-Peak Hours	No	HV	Hanyang Avenue	Main Road	Road Section	6	Two-Way	Central Median	Sign/Marking Control
275	Manual Takeover	11.4 11：08：27	Sudden Braking	Sudden Braking	Other Vehicle Aggressive Overtaking, Not Yielding	3	Overcast and Rainy	DAYLIGHT	Off-Peak Hours	No	HV	Hanyang Avenue	Main Road	Road Section	6	Two-Way	Central Median	Sign/Marking Control
276	Manual Takeover	11.7 14：47：29	Yielding to Pedestrians	Yielding to Pedestrians	Yielding to Pedestrians and Non-Motor Vehicles	2	CLEAR	DAYLIGHT	Off-Peak Hours	Yes	Pedestrians and Non-Motor Vehicles	Yingwu Avenue	Main Road	Road Section	6	Two-Way	Central Median	Sign/Marking Control
277	Sudden Braking	11.7 14：48：58	Yielding to Pedestrians、Yielding to Other Vehicles	Yielding to Pedestrians、Yielding to Other Vehicles	Yielding to Pedestrians、Yielding to Other Vehicles	1	CLEAR	DAYLIGHT	Off-Peak Hours	Yes	HV	Qintai Avenue	Main Road	Inside Intersection	4	Two-Way	No Separation	Sign/Marking Control
278	Sudden Braking	11.7 14：54：22	Yielding to Pedestrians、Yielding to Other Vehicles	Yielding to Pedestrians、Yielding to Other Vehicles	Yielding to Pedestrians、Yielding to Other Vehicles	1	CLEAR	DAYLIGHT	Off-Peak Hours	Yes	HV	Qintai Avenue	Main Road	Road Section	4	Two-Way	Central Median	Sign/Marking Control
279	Sudden Braking	11.7 14：55：26	Other Vehicle Aggressive Overtaking	Other Vehicle Aggressive Overtaking	Other Vehicle Aggressive Overtaking, Not Yielding	3	CLEAR	DAYLIGHT	Off-Peak Hours	Yes	HV	Hanyang Avenue	Main Road	Road Section	6	Two-Way	Central Median	Sign/Marking Control
280	Manual Takeover	11.7 14：57：11	Changing Lanes	Changing Lanes	Traffic Congestion, Slow-Moving Vehicle Ahead, U-Turn, Starting and Stopping	4	CLEAR	DAYLIGHT	Off-Peak Hours	Yes	HV	Hanyang Avenue	Main Road	Road Section	6	Two-Way	Central Median	Sign/Marking Control
281	Sudden Braking	11.7 14：59：14	Other Vehicle Aggressive Overtaking	Other Vehicle Aggressive Overtaking	Other Vehicle Aggressive Overtaking, Not Yielding	3	CLEAR	DAYLIGHT	Off-Peak Hours	Yes	HV	Hanyang Avenue	Main Road	Intersection Entry Lane	6	Two-Way	Central Median	Sign/Marking Control
282	Sudden Braking	11.7 15：00：56	Other Vehicle Aggressive Overtaking	Other Vehicle Aggressive Overtaking	Other Vehicle Aggressive Overtaking, Not Yielding	3	CLEAR	DAYLIGHT	Off-Peak Hours	Yes	HV	Hanyang Avenue	Main Road	Road Section	6	Two-Way	Central Median	Sign/Marking Control
283	Manual Takeover	11.7 15：02：59	Yielding to Non-Motorized Vehicles	Yielding to Non-Motorized Vehicles	Yielding to Pedestrians、Yielding to Other Vehicles	1	CLEAR	DAYLIGHT	Off-Peak Hours	Yes	HV	Hanyang Avenue	Main Road	Road Section	6	Two-Way	Central Median	Sign/Marking Control
284	Manual Takeover	11.7 15：25：22	U-Turn	U-Turn	Traffic Congestion, Slow-Moving Vehicle Ahead, U-Turn, Starting and Stopping	4	CLEAR	DAYLIGHT	Off-Peak Hours	Yes	HV	Moshui Lake North Road	Main Road	Inside Intersection	6	Two-Way	No Separation	Sign/Marking Control
285	Sudden Braking	11.7 15：26：24	Other Vehicle Aggressive Overtaking	Other Vehicle Aggressive Overtaking	Other Vehicle Aggressive Overtaking, Not Yielding	3	CLEAR	DAYLIGHT	Off-Peak Hours	Yes	HV	Moshui Lake North Road	Main Road	Road Section	6	Two-Way	Central Median	Sign/Marking Control
286	Manual Takeover	11.7 15：26：45	Sudden Braking	Sudden Braking	Other Vehicle Aggressive Overtaking, Not Yielding	3	CLEAR	DAYLIGHT	Off-Peak Hours	Yes	HV	Moshui Lake North RoadJiangcheng Avenue	Main Road	Road Section	6	Two-Way	Central Median	Sign/Marking Control
287	Manual Takeover	11.7 15：29：02	Changing Lanes	Changing Lanes	Traffic Congestion, Slow-Moving Vehicle Ahead, U-Turn, Starting and Stopping	4	CLEAR	DAYLIGHT	Off-Peak Hours	Yes	HV	Jiangcheng Avenue	Main Road	Road Section	6	Two-Way	Central Median	Sign/Marking Control
288	Sudden Braking	11.7 15：29：23	Yielding to Pedestrians、Yielding to Other Vehicles	Yielding to Pedestrians、Yielding to Other Vehicles	Yielding to Pedestrians、Yielding to Other Vehicles	1	CLEAR	DAYLIGHT	Off-Peak Hours	Yes	HV	Jiangcheng Avenue	Main Road	Inside Intersection	6	Two-Way	No Separation	Sign/Marking Control
289	Sudden Braking	11.7 15：31：15	Yielding to Pedestrians、Yielding to Other Vehicles	Yielding to Pedestrians、Yielding to Other Vehicles	Yielding to Pedestrians、Yielding to Other Vehicles	1	CLEAR	DAYLIGHT	Off-Peak Hours	Yes	HV	Hanyang Avenue	Main Road	Road Section	6	Two-Way	Central Median	Sign/Marking Control
290	Manual Takeover	11.7 15：36：17	Yielding to Other Vehicles	Yielding to Other Vehicles	Yielding to Pedestrians、Yielding to Other Vehicles	1	CLEAR	DAYLIGHT	Off-Peak Hours	Yes	HV	Hanyang Avenue	Main Road	Intersection Entry Lane	6	Two-Way	Central Median	Sign/Marking Control
291	Sudden Braking	11.7 15：37：36	Other Vehicle Aggressive Overtaking	Other Vehicle Aggressive Overtaking	Other Vehicle Aggressive Overtaking, Not Yielding	3	CLEAR	DAYLIGHT	Off-Peak Hours	Yes	HV	Hanyang Avenue	Main Road	Road Section	6	Two-Way	Central Median	Sign/Marking Control
292	Sudden Braking	11.7 15：40：03	Yielding to Crossing Pedestrians	Yielding to Crossing Pedestrians	Yielding to Pedestrians and Non-Motor Vehicles	2	CLEAR	DAYLIGHT	Off-Peak Hours	Yes	Pedestrians and Non-Motor Vehicles	Hanyang Avenue	Main Road	Road Section	6	Two-Way	Central Median	Sign/Marking Control
293	Manual Takeover	11.7 15：40：37	Yielding to Non-Motorized Vehicles	Yielding to Non-Motorized Vehicles	Yielding to Pedestrians and Non-Motor Vehicles	2	CLEAR	DAYLIGHT	Off-Peak Hours	Yes	Pedestrians and Non-Motor Vehicles	Moshui Lake North RoadHanyang Avenue口	Main Road	Intersection Entry Lane	6	Two-Way	Central Median	Sign/Marking Control
294	Manual Takeover	11.7 15：43：17			Other Vehicle Aggressive Overtaking, Not Yielding	3	CLEAR	DAYLIGHT	Off-Peak Hours	Yes	HV	Moshui Lake North Road	Main Road	Road Section	6	Two-Way	Central Median	Sign/Marking Control
295	Sudden Braking	11.7 15：44：09	Yielding to Crossing Pedestrians	Yielding to Crossing Pedestrians	Yielding to Pedestrians and Non-Motor Vehicles	2	CLEAR	DAYLIGHT	Off-Peak Hours	Yes	Pedestrians and Non-Motor Vehicles	Moshui Lake North Road	Main Road	Road Section	6	Two-Way	Central Median	Sign/Marking Control
296	Sudden Braking	11.7 15：46：51	Other Vehicle Aggressive Overtaking	Other Vehicle Aggressive Overtaking	Other Vehicle Aggressive Overtaking, Not Yielding	3	CLEAR	DAYLIGHT	Off-Peak Hours	Yes	HV	Moshui Lake North Road	Main Road	Road Section	6	Two-Way	Central Median	Sign/Marking Control
297	Manual Takeover	11.7 15：48：42			Other Vehicle Aggressive Overtaking, Not Yielding	3	CLEAR	DAYLIGHT	Off-Peak Hours	Yes	HV	Moshui Lake North Road	Main Road	Inside Intersection	6	Two-Way	No Separation	Sign/Marking Control
298	Manual Takeover	11.7 7：11：14	Yielding to Non-Motorized Vehicles	Yielding to Non-Motorized Vehicles	Yielding to Pedestrians and Non-Motor Vehicles	2	CLEAR	DAYLIGHT	Peak Hours	Yes	Pedestrians and Non-Motor Vehicles	Zhunko Road	Main Road	Road Section	4	Two-Way	Central Median	Sign/Marking Control
299	Sudden Braking	11.7 7：15：04	Other Vehicle Aggressive Overtaking	Other Vehicle Aggressive Overtaking	Other Vehicle Aggressive Overtaking, Not Yielding	3	CLEAR	DAYLIGHT	Peak Hours	Yes	HV	Zhunko Road	Main Road	Road Section	4	Two-Way	Central Median	Sign/Marking Control
300	Sudden Braking	11.7 7：17：03	Other Vehicle Not Yielding While Changing Lanes	Other Vehicle Not Yielding While Changing Lanes	Other Vehicle Aggressive Overtaking, Not Yielding	3	CLEAR	DAYLIGHT	Peak Hours	Yes	HV	Checheng East Road	Main Road	Road Section	4	Two-Way	Lane Marking Separation	Sign/Marking Control
301	Sudden Braking	11.7 7：20：11	Other Vehicle Aggressive Overtaking	Other Vehicle Aggressive Overtaking	Other Vehicle Aggressive Overtaking, Not Yielding	3	CLEAR	DAYLIGHT	Peak Hours	Yes	HV	Checheng East Road	Main Road	Intersection Entry Lane	6	Two-Way	Lane Marking Separation	Sign/Marking Control
302	Manual Takeover	11.7 7：25：10	Yielding to Non-Motorized Vehicles	Yielding to Non-Motorized Vehicles	Yielding to Pedestrians and Non-Motor Vehicles	2	CLEAR	DAYLIGHT	Peak Hours	Yes	Pedestrians and Non-Motor Vehicles	Checheng East Road	Main Road	Road Section	6	Two-Way	Lane Marking Separation	Sign/Marking Control
303	Manual Takeover	11.7 7：33：17	Yielding to Non-Motorized Vehicles	Yielding to Non-Motorized Vehicles	Yielding to Pedestrians and Non-Motor Vehicles	2	CLEAR	DAYLIGHT	Peak Hours	Yes	Pedestrians and Non-Motor Vehicles	Taizihu North Road	Secondary Road	Road Section	4	Two-Way	Central Median	Sign/Marking Control
304	Sudden Braking	11.7 7：37：00	Other Vehicle Aggressive Overtaking	Other Vehicle Aggressive Overtaking	Other Vehicle Aggressive Overtaking, Not Yielding	3	CLEAR	DAYLIGHT	Peak Hours	Yes	HV	Taizihu North Road	Secondary Road	Road Section	4	Two-Way	Central Median	Sign/Marking Control
305	Sudden Braking	11.7 7：39：00	Yielding to Crossing Pedestrians	Yielding to Crossing Pedestrians	Yielding to Pedestrians and Non-Motor Vehicles	2	CLEAR	DAYLIGHT	Peak Hours	Yes	Pedestrians and Non-Motor Vehicles	Taizihu North Road	Secondary Road	Road Section	4	Two-Way	Central Median	Sign/Marking Control
306	Manual Takeover	11.7 7：39：20	Traffic Congestion	Traffic Congestion	Traffic Congestion, Slow-Moving Vehicle Ahead, U-Turn, Starting and Stopping	4	CLEAR	DAYLIGHT	Peak Hours	Yes	HV	Taizihu North Road	Secondary Road	Road Section	4	Two-Way	Central Median	Sign/Marking Control
307	Sudden Braking	11.7 8：02：50	Other Vehicle Aggressive Overtaking	Other Vehicle Aggressive Overtaking	Other Vehicle Aggressive Overtaking, Not Yielding	3	CLEAR	DAYLIGHT	Peak Hours	Yes	HV	Dongfeng Avenue Overpass	express way	Road Section	6	Two-Way	Central Median	Sign/Marking Control
308	Sudden Braking	11.7 8：04：28	Other Vehicle Aggressive Overtaking	Other Vehicle Aggressive Overtaking	Other Vehicle Aggressive Overtaking, Not Yielding	3	CLEAR	DAYLIGHT	Peak Hours	Yes	HV	Dongfeng Avenue Overpass	express way	Road Section	6	Two-Way	Central Median	Sign/Marking Control
309	Sudden Braking	11.7 8：11：43	Other Vehicle Aggressive Overtaking	Other Vehicle Aggressive Overtaking	Other Vehicle Aggressive Overtaking, Not Yielding	3	CLEAR	DAYLIGHT	Peak Hours	Yes	HV	Dongfeng Avenue Overpass	express way	Road Section	6	Two-Way	Central Median	Sign/Marking Control
310	Sudden Braking	11.7 8：12：22	Other Vehicle Not Yielding While Changing Lanes	Other Vehicle Not Yielding While Changing Lanes	Other Vehicle Aggressive Overtaking, Not Yielding	3	CLEAR	DAYLIGHT	Peak Hours	Yes	HV	Dongfeng Avenue Overpass	express way	Road Section	6	Two-Way	Central Median	Sign/Marking Control
311	Sudden Braking	11.7 8：12：53	Yielding to Pedestrians、Yielding to Other Vehicles	Yielding to Pedestrians、Yielding to Other Vehicles	Yielding to Pedestrians、Yielding to Other Vehicles	1	CLEAR	DAYLIGHT	Peak Hours	Yes	HV	Dongfeng Avenue Overpass	express way	Road Section	6	Two-Way	Central Median	Sign/Marking Control
312	Sudden Braking	11.7 8：15：31	Other Vehicle Aggressive Overtaking	Other Vehicle Aggressive Overtaking	Other Vehicle Aggressive Overtaking, Not Yielding	3	CLEAR	DAYLIGHT	Peak Hours	Yes	HV	Dongfeng Avenue Overpass	express way	Road Section	6	Two-Way	Central Median	Sign/Marking Control
313	Manual Takeover	11.7 8：16：27	Yielding to Pedestrians, Other Vehicle Not Yielding	Yielding to Pedestrians, Other Vehicle Not Yielding	Traffic Congestion, Slow-Moving Vehicle Ahead, U-Turn, Starting and Stopping	4	CLEAR	DAYLIGHT	Peak Hours	Yes	HV	Dongfeng Avenue Overpass	express way	Road Section	6	Two-Way	Central Median	Sign/Marking Control
314	Sudden Braking	11.7 8：17：41	Other Vehicle Aggressive Overtaking	Other Vehicle Aggressive Overtaking	Other Vehicle Aggressive Overtaking, Not Yielding	3	CLEAR	DAYLIGHT	Peak Hours	Yes	HV	Dongfeng Avenue Overpass	express way	Road Section	6	Two-Way	Central Median	Sign/Marking Control
315	Sudden Braking	11.7 8：22：07	Other Vehicle Aggressive Overtaking	Other Vehicle Aggressive Overtaking	Other Vehicle Aggressive Overtaking, Not Yielding	3	CLEAR	DAYLIGHT	Peak Hours	Yes	HV	Dongfeng Avenue Overpass	express way	Road Section	6	Two-Way	Central Median	Sign/Marking Control
316	Sudden Braking	11.7 8：22：07	Other Vehicle Not Yielding While Changing Lanes	Other Vehicle Not Yielding While Changing Lanes	Other Vehicle Aggressive Overtaking, Not Yielding	3	CLEAR	DAYLIGHT	Peak Hours	Yes	HV	Dongfeng Avenue Overpass	express way	Road Section	6	Two-Way	Central Median	Sign/Marking Control
317	Sudden Braking	11.04 08：41：52	Yielding to Pedestrians	Yielding to Pedestrians	Yielding to Pedestrians and Non-Motor Vehicles	2	Overcast and Rainy	DAYLIGHT	Off-Peak Hours	No	Pedestrians and Non-Motor Vehicles	Qiangwei Road	Minor Road	Pedestrian Crossing / Roadside Unit Entrance & Exit	4	Two-Way	Central Median	Sign/Marking Control
318	Sudden Braking	11.04 08：42：10	Other Vehicle Aggressive Overtaking	Other Vehicle Aggressive Overtaking	Other Vehicle Aggressive Overtaking, Not Yielding	3	Overcast and Rainy	DAYLIGHT	Off-Peak Hours	No	HV	Qiangwei Road	Minor Road	Intersection Entry Lane	5	Two-Way	Central Median	Traffic Signal Control
319	Sudden Braking	11.04 08：44：44	Yielding to Pedestrians、Yielding to Other Vehicles	Yielding to Pedestrians、Yielding to Other Vehicles	Yielding to Pedestrians、Yielding to Other Vehicles	1	Overcast and Rainy	DAYLIGHT	Off-Peak Hours	No	HV	Taizihu North Road	Secondary Road	Road Section	6	Two-Way	Central Median	No Control
320	Sudden Braking	11.04 08：47：28	Yielding to Pedestrians、Yielding to Other Vehicles	Yielding to Pedestrians、Yielding to Other Vehicles	Yielding to Pedestrians、Yielding to Other Vehicles	1	Overcast and Rainy	DAYLIGHT	Off-Peak Hours	No	HV	Taizihu North Road	Secondary Road	Road Section	4	Two-Way	Central Median	No Control
321	Manual Takeover	11.04 08：48：28	YieldOther Vehicle Emerging	YieldOther Vehicle Emerging	Other Vehicle Aggressive Overtaking, Not Yielding	3	Overcast and Rainy	DAYLIGHT	Off-Peak Hours	No	HV	Taizihu North Road	Secondary Road	Pedestrian Crossing / Roadside Unit Entrance & Exit	4	Two-Way	Central Median	Sign/Marking Control
322	Manual Takeover	11.04 08：49：50	Left Turn at Intersection	Left Turn at Intersection	Traffic Congestion, Slow-Moving Vehicle Ahead, U-Turn, Starting and Stopping	4	Overcast and Rainy	DAYLIGHT	Off-Peak Hours	No	HV	Taizihu North Road	Secondary Road	Intersection Entry Lane	5	Two-Way	Central Median	Traffic Signal Control
323	Sudden Braking	11.04 08：51：26	Other Vehicle Aggressive Overtaking	Other Vehicle Aggressive Overtaking	Other Vehicle Aggressive Overtaking, Not Yielding	3	Overcast and Rainy	DAYLIGHT	Off-Peak Hours	No	HV	Dongfeng Avenue	Main Road	Road Section	6	Two-Way	Central Median	No Control
324	Sudden Braking	11.04 08：57：14	Yielding to Pedestrians	Yielding to Pedestrians	Yielding to Pedestrians and Non-Motor Vehicles	2	Overcast and Rainy	DAYLIGHT	Off-Peak Hours	No	Pedestrians and Non-Motor Vehicles	Sanjiaohu Road	Secondary Road	Road Section	4	Two-Way	Central Median	No Control
325	Manual Takeover	11.04 08：57：24			Other Vehicle Aggressive Overtaking, Not Yielding	3	Overcast and Rainy	DAYLIGHT	Off-Peak Hours	No	HV	Sanjiaohu Road	Secondary Road	Pedestrian Crossing / Roadside Unit Entrance & Exit	4	Two-Way	Lane Marking Separation	Sign/Marking Control
326	Sudden Braking	11.04 09：25：34	Yielding to Pedestrians、Yielding to Other Vehicles	Yielding to Pedestrians、Yielding to Other Vehicles	Yielding to Pedestrians、Yielding to Other Vehicles	1	Overcast and Rainy	DAYLIGHT	Off-Peak Hours	No	HV	Sanjiaohu Road	Secondary Road	Road Section	4	Two-Way	Central Median	No Control
327	Sudden Braking	11.04 09：29：52	Other Vehicle Aggressive Overtaking	Other Vehicle Aggressive Overtaking	Other Vehicle Aggressive Overtaking, Not Yielding	3	Overcast and Rainy	DAYLIGHT	Off-Peak Hours	No	HV	Sanjiaohu Road	Secondary Road	Road Section	4	Two-Way	Central Median	No Control
328	Sudden Braking	11.04 09：41：38	Yielding to Pedestrians、Yielding to Other Vehicles	Yielding to Pedestrians、Yielding to Other Vehicles	Yielding to Pedestrians、Yielding to Other Vehicles	1	Overcast and Rainy	DAYLIGHT	Off-Peak Hours	No	HV	Taizihu North Road	Secondary Road	Road Section	4	Two-Way	Central Median	No Control
329	Sudden Braking	11.04 09：45：06	Other Vehicle Not Yielding While Changing Lanes	Other Vehicle Not Yielding While Changing Lanes	Other Vehicle Aggressive Overtaking, Not Yielding	3	Overcast and Rainy	DAYLIGHT	Off-Peak Hours	No	HV	Taizihu North Road	Secondary Road	Road Section	6	Two-Way	Central Median	No Control
330	Sudden Braking	11.04 09：48：22	Yielding to Pedestrians、Yielding to Other Vehicles	Yielding to Pedestrians、Yielding to Other Vehicles	Yielding to Pedestrians、Yielding to Other Vehicles	1	Overcast and Rainy	DAYLIGHT	Off-Peak Hours	No	HV	Jiangcheng Avenue	Main Road	Inside Intersection	8	Two-Way	No Separation	Traffic Signal Control
331	Sudden Braking	11.04 09：53：16	Yielding to Pedestrians、Yielding to Other Vehicles	Yielding to Pedestrians、Yielding to Other Vehicles	Yielding to Pedestrians、Yielding to Other Vehicles	1	Overcast and Rainy	DAYLIGHT	Off-Peak Hours	No	HV	Jiangcheng Avenue	Main Road	Road Section	8	Two-Way	Central Median	No Control
332	Sudden Braking	11.04 09：57：18	Yielding to Pedestrians、Yielding to Other Vehicles	Yielding to Pedestrians、Yielding to Other Vehicles	Yielding to Pedestrians、Yielding to Other Vehicles	1	Overcast and Rainy	DAYLIGHT	Off-Peak Hours	No	HV	（ Moshui Lake Bridge (Jiangcheng Avenue)	Main Road	Road Section	6	Two-Way	Central Median	Sign/Marking Control
333	Sudden Braking	11.04 10：00：42	Yielding to Pedestrians、Yielding to Other Vehicles	Yielding to Pedestrians、Yielding to Other Vehicles	Yielding to Pedestrians、Yielding to Other Vehicles	1	Overcast and Rainy	DAYLIGHT	Off-Peak Hours	No	HV	Jiangcheng Avenue Service Road	Minor Road	Road Section	6	Two-Way	Central Median	No Control
334	Manual Takeover	11.04 10：18：58	U-Turn	U-Turn	Traffic Congestion, Slow-Moving Vehicle Ahead, U-Turn, Starting and Stopping	4	Overcast and Rainy	DAYLIGHT	Off-Peak Hours	No	HV	Hanyang Avenue	Main Road	Inside Intersection	8	Two-Way	No Separation	Traffic Signal Control
335	Sudden Braking	11.04 10：24：54	Other Vehicle Not Yielding While Changing Lanes	Other Vehicle Not Yielding While Changing Lanes	Other Vehicle Aggressive Overtaking, Not Yielding	3	Overcast and Rainy	DAYLIGHT	Off-Peak Hours	No	HV	Hanyang Avenue	Main Road	Road Section	6	Two-Way	Central Median	No Control
336	Sudden Braking	11.04 10：26：16	Yielding to Pedestrians (Non-Motorized Vehicle)	Yielding to Pedestrians (Non-Motorized Vehicle)	Yielding to Pedestrians and Non-Motor Vehicles	2	Overcast and Rainy	DAYLIGHT	Off-Peak Hours	No	Pedestrians and Non-Motor Vehicles	Hanyang Avenue	Main Road	Intersection Entry Lane	7	Two-Way	Central Median	Traffic Signal Control
337	Sudden Braking	11.04 10：29：32	Yielding to Pedestrians、Yielding to Other Vehicles	Yielding to Pedestrians、Yielding to Other Vehicles	Yielding to Pedestrians、Yielding to Other Vehicles	1	Overcast and Rainy	DAYLIGHT	Off-Peak Hours	No	HV	Hanyang Avenue	Main Road	Road Section	6	Two-Way	Central Median	No Control
338	Sudden Braking	11.04 10：31：56	Yielding to Pedestrians、Yielding to Other Vehicles	Yielding to Pedestrians、Yielding to Other Vehicles	Yielding to Pedestrians、Yielding to Other Vehicles	1	Overcast and Rainy	DAYLIGHT	Off-Peak Hours	No	HV	Hanyang Avenue	Main Road	Road Section	6	Two-Way	Central Median	No Control
339	Sudden Braking	11.04 10：34：40	Other Vehicle Not Yielding While Changing Lanes	Other Vehicle Not Yielding While Changing Lanes	Other Vehicle Aggressive Overtaking, Not Yielding	3	Overcast and Rainy	DAYLIGHT	Off-Peak Hours	No	HV	Hanyang Avenue	Main Road	Road Section	8	Two-Way	Central Median	No Control
340	Sudden Braking	11.04 10：35：20	Yielding to Pedestrians (Crossing the Road)	Yielding to Pedestrians (Crossing the Road)	Yielding to Pedestrians and Non-Motor Vehicles	2	Overcast and Rainy	DAYLIGHT	Off-Peak Hours	No	HV	Hanyang Avenue	Main Road	Pedestrian Crossing / Roadside Unit Entrance & Exit	8	Two-Way	Lane Marking Separation	Sign/Marking Control
341	Sudden Braking	11.04 10：44：46	Other Vehicle Not Yielding While Changing Lanes	Other Vehicle Not Yielding While Changing Lanes	Other Vehicle Aggressive Overtaking, Not Yielding	3	Overcast and Rainy	DAYLIGHT	Off-Peak Hours	No	HV	Moshui Lake North Road	Main Road	Road Section	6	Two-Way	Central Median	No Control
342	Sudden Braking	11.04 10：46：08	Other Vehicle Not Yielding While Changing Lanes	Other Vehicle Not Yielding While Changing Lanes	Other Vehicle Aggressive Overtaking, Not Yielding	3	Overcast and Rainy	DAYLIGHT	Off-Peak Hours	No	HV	Moshui Lake North Road	Main Road	Road Section	6	Two-Way	Central Median	No Control
343	Manual Takeover	11.04 10：49：17	Destination Change U-Turn	Destination Change U-Turn	Traffic Congestion, Slow-Moving Vehicle Ahead, U-Turn, Starting and Stopping	4	Overcast and Rainy	DAYLIGHT	Off-Peak Hours	No	HV	Moshui Lake North Road	Main Road	Inside Intersection	6	Two-Way	No Separation	Traffic Signal Control
344	Sudden Braking	11.04 10：52：05	Sudden Braking at Red Light	Sudden Braking at Red Light	Special Conditions (Traffic Light, Ramp, Changing Lanes, Route Change via U-Turn, Sudden Pedestrian Appearance (Jaywalking))	4	Overcast and Rainy	DAYLIGHT	Off-Peak Hours	No	Complex Road Conditions	Moshui Lake North Road	Main Road	Intersection Entry Lane	6	Two-Way	Central Median	Traffic Signal Control
345	Sudden Braking	11.04 11：04：45	Other Vehicle Aggressive Overtaking	Other Vehicle Aggressive Overtaking	Other Vehicle Aggressive Overtaking, Not Yielding	3	Overcast and Rainy	DAYLIGHT	Off-Peak Hours	No	HV	Hanyang Avenue	Main Road	Road Section	8	Two-Way	Central Median	No Control
346	Manual Takeover	11.04 11：09：57	U-Turn	U-Turn	Traffic Congestion, Slow-Moving Vehicle Ahead, U-Turn, Starting and Stopping	4	Overcast and Rainy	DAYLIGHT	Off-Peak Hours	No	HV	Hanyang Avenue	Main Road	Inside Intersection	8	Two-Way	No Separation	Sign/Marking Control
347	Sudden Braking	11.04 11：13：45	Yielding to Pedestrians	Yielding to Pedestrians	Yielding to Pedestrians and Non-Motor Vehicles	2	Overcast and Rainy	DAYLIGHT	Off-Peak Hours	No	Pedestrians and Non-Motor Vehicles	Yingwu Avenue	Main Road	Road Section	6	Two-Way	Central Median	No Control
348	Sudden Braking	11.04 11：16：11	Yielding to Pedestrians	Yielding to Pedestrians	Yielding to Pedestrians and Non-Motor Vehicles	2	Overcast and Rainy	DAYLIGHT	Off-Peak Hours	No	Pedestrians and Non-Motor Vehicles	Guobo Avenue	Main Road	Road Section	6	Two-Way	Central Median	No Control
349	Sudden Braking	11.04 11：16：55	Yielding to Pedestrians (Delivery Person)	Yielding to Pedestrians (Delivery Person)	Yielding to Pedestrians and Non-Motor Vehicles	2	Overcast and Rainy	DAYLIGHT	Off-Peak Hours	No	Pedestrians and Non-Motor Vehicles	Guobo Avenue	Main Road	Intersection Entry Lane	6	Two-Way	Central Median	Sign/Marking Control
350	Manual Takeover	11.04 11：18：33	U-Turn	U-Turn	Traffic Congestion, Slow-Moving Vehicle Ahead, U-Turn, Starting and Stopping	4	Overcast and Rainy	DAYLIGHT	Off-Peak Hours	No	HV	Maying Road	Secondary Road	Inside Intersection	4	Two-Way	No Separation	Traffic Signal Control
351	Sudden Braking	11.04 11：20：05	Other Vehicle Aggressive Overtaking	Other Vehicle Aggressive Overtaking	Other Vehicle Aggressive Overtaking, Not Yielding	3	Overcast and Rainy	DAYLIGHT	Off-Peak Hours	No	HV	Guobo Avenue	Main Road	Road Section	8	Two-Way	Central Median	No Control
352	Manual Takeover	11.04 11：24：43	Stopping Behind a Parked Vehicle, Unable to Pass	Stopping Behind a Parked Vehicle, Unable to Pass	Traffic Congestion, Slow-Moving Vehicle Ahead, U-Turn, Starting and Stopping	4	Overcast and Rainy	DAYLIGHT	Off-Peak Hours	No	HV	A Small Road Under Sixin North Road Interchange	Minor Road	Road Section	4	Two-Way	Central Median	No Control
353	Manual Takeover	11.07 14：09：26	Cutting Off Another Vehicle	Cutting Off Another Vehicle	Other Vehicle Aggressive Overtaking, Not Yielding	3	CLEAR	DAYLIGHT	Off-Peak Hours	Yes	HV	Sixin North Road	Secondary Road	Pedestrian Crossing / Roadside Unit Entrance & Exit	6	Two-Way	Central Median	Sign/Marking Control
354	Sudden Braking	11.07 14：10：42	Yielding to Pedestrians	Yielding to Pedestrians	Yielding to Pedestrians and Non-Motor Vehicles	2	CLEAR	DAYLIGHT	Off-Peak Hours	Yes	Pedestrians and Non-Motor Vehicles	Liantonggang West Road	Minor Road	Road Section	2	Two-Way	Lane Marking Separation	No Control
355	Sudden Braking	11.07 14：14：04	Yielding to Pedestrians、Yielding to Other Vehicles	Yielding to Pedestrians、Yielding to Other Vehicles	Yielding to Pedestrians、Yielding to Other Vehicles	1	CLEAR	DAYLIGHT	Off-Peak Hours	Yes	HV	Meilin East Road	Secondary Road	Road Section	4	Two-Way	Central Median	No Control
356	Sudden Braking	11.07 14：20：30	Other Vehicle Aggressive Overtaking	Other Vehicle Aggressive Overtaking	Other Vehicle Aggressive Overtaking, Not Yielding	3	CLEAR	DAYLIGHT	Off-Peak Hours	Yes	HV	Jiangdi Middle Road	Main Road	Pedestrian Crossing / Roadside Unit Entrance & Exit	4	Two-Way	Lane Marking Separation	Sign/Marking Control
357	Manual Takeover	11.07 14：22：16	Changing Lanes	Changing Lanes	Traffic Congestion, Slow-Moving Vehicle Ahead, U-Turn, Starting and Stopping	4	CLEAR	DAYLIGHT	Off-Peak Hours	Yes	HV	Jiangdi Middle Road	Main Road	Road Section	4	Two-Way	Central Median	No Control
358	Sudden Braking	11.07 14：24：01	Yielding to Pedestrians、Yielding to Other Vehicles	Yielding to Pedestrians、Yielding to Other Vehicles	Yielding to Pedestrians、Yielding to Other Vehicles	1	CLEAR	DAYLIGHT	Off-Peak Hours	Yes	HV	Maying Road	Secondary Road	Road Section	4	Two-Way	Central Median	No Control
359	Manual Takeover	11.07 14：24：39	Other Vehicle Protruding from the Roadside	Other Vehicle Protruding from the Roadside	Other Vehicle Aggressive Overtaking, Not Yielding	3	CLEAR	DAYLIGHT	Off-Peak Hours	Yes	HV	Maying Road	Secondary Road	Pedestrian Crossing / Roadside Unit Entrance & Exit	4	Two-Way	Central Median	Sign/Marking Control
360	Sudden Braking	11.04 10：20：43	Yielding to Pedestrians、Yielding to Other Vehicles	Yielding to Pedestrians、Yielding to Other Vehicles	Yielding to Pedestrians、Yielding to Other Vehicles	1	Overcast and Rainy	DAYLIGHT	Off-Peak Hours	No	HV	Jianghan No.1 Bridge	Secondary Road	Intersection Entry Lane	4	Two-Way	Lane Marking Separation	Sign/Marking Control
361	Sudden Braking	11.04 10：23：26	Yielding to Pedestrians、Yielding to Other Vehicles	Yielding to Pedestrians、Yielding to Other Vehicles	Yielding to Pedestrians、Yielding to Other Vehicles	1	Overcast and Rainy	DAYLIGHT	Off-Peak Hours	No	HV	Yingwu Avenue	Main Road	Road Section	6	Two-Way	Central Median	No Control
362	Sudden Braking	11.04 10：24：38	Other Vehicle Aggressive Overtaking	Other Vehicle Aggressive Overtaking	Other Vehicle Aggressive Overtaking, Not Yielding	3	Overcast and Rainy	DAYLIGHT	Off-Peak Hours	No	HV	Yingwu Avenue	Main Road	Inside Intersection	8	Two-Way	No Separation	Traffic Signal Control
363	Sudden Braking	11.04 10：24：49	Other Vehicle Aggressive Overtaking	Other Vehicle Aggressive Overtaking	Other Vehicle Aggressive Overtaking, Not Yielding	3	Overcast and Rainy	DAYLIGHT	Off-Peak Hours	No	HV	Yingwu Avenue	Main Road	Inside Intersection	8	Two-Way	No Separation	Traffic Signal Control
364	Manual Takeover	11.04 10：26：11	Traffic Congestion	Traffic Congestion	Traffic Congestion, Slow-Moving Vehicle Ahead, U-Turn, Starting and Stopping	4	Overcast and Rainy	DAYLIGHT	Off-Peak Hours	No	HV	Yingwu Avenue	Main Road	Road Section	6	Two-Way	Central Median	No Control
365	Sudden Braking	11.04 10：31：38	Other Vehicle Aggressive Overtaking	Other Vehicle Aggressive Overtaking	Other Vehicle Aggressive Overtaking, Not Yielding	3	Overcast and Rainy	DAYLIGHT	Off-Peak Hours	No	HV	Yingwu Avenue	Main Road	Road Section	6	Two-Way	Central Median	No Control
366	Sudden Braking	11.04 10：33：34	Other Vehicle Aggressive Overtaking	Other Vehicle Aggressive Overtaking	Other Vehicle Aggressive Overtaking, Not Yielding	3	Overcast and Rainy	DAYLIGHT	Off-Peak Hours	No	HV	Yingwu Avenue	Main Road	Road Section	6	Two-Way	Central Median	No Control
367	Sudden Braking	11.04 10：39：02	Yielding to Pedestrians	Yielding to Pedestrians	Yielding to Pedestrians and Non-Motor Vehicles	2	Overcast and Rainy	DAYLIGHT	Off-Peak Hours	No	Pedestrians and Non-Motor Vehicles	Guobo Avenue	Main Road	Road Section	6	Two-Way	Central Median	Sign/Marking Control
368	Sudden Braking	11.04 10：39：45	Yielding to Pedestrians	Yielding to Pedestrians	Yielding to Pedestrians and Non-Motor Vehicles	2	Overcast and Rainy	DAYLIGHT	Off-Peak Hours	No	Pedestrians and Non-Motor Vehicles	Guobo Avenue	Main Road	Road Section	10	Two-Way	Central Median	No Control
369	Sudden Braking	11.04 10：40：50	Yielding to Pedestrians、Yielding to Other Vehicles	Yielding to Pedestrians、Yielding to Other Vehicles	Yielding to Pedestrians、Yielding to Other Vehicles	1	Overcast and Rainy	DAYLIGHT	Off-Peak Hours	No	HV	Maying Road	Secondary Road	Road Section	4	Two-Way	Central Median	No Control
370	Manual Takeover	11.04 10：45：17	Accident Ahead	Accident Ahead	Traffic Congestion, Slow-Moving Vehicle Ahead, U-Turn, Starting and Stopping	4	Overcast and Rainy	DAYLIGHT	Off-Peak Hours	No	HV	Guobo Avenue	Main Road	Road Section	10	Two-Way	Central Median	No Control
371	Manual Takeover	11.04 10：54：39	Vehicle Abnormality	Vehicle Abnormality	Special Conditions (Traffic Light, Ramp, Changing Lanes, Route Change via U-Turn, Sudden Pedestrian Appearance (Jaywalking))	4	Overcast and Rainy	DAYLIGHT	Off-Peak Hours	No	Complex Road Conditions	Ezhu Road	Secondary Road	Road Section	6	Two-Way	Central Median	No Control
372	Sudden Braking	11.04 10：59：07	Yielding to Pedestrians	Yielding to Pedestrians	Yielding to Pedestrians and Non-Motor Vehicles	2	Overcast and Rainy	DAYLIGHT	Off-Peak Hours	No	Pedestrians and Non-Motor Vehicles	Qiuli Street	Minor Road	Road Section	3	One-Way	Lane Marking Separation	No Control
373	Sudden Braking	11.04 16：06：37	Yielding to Pedestrians、Yielding to Other Vehicles	Yielding to Pedestrians、Yielding to Other Vehicles	Yielding to Pedestrians、Yielding to Other Vehicles	1	Overcast and Rainy	DAYLIGHT	Off-Peak Hours	No	HV	Hanyang Avenue	Main Road	Road Section	6	Two-Way	Central Median	No Control
374	Sudden Braking	11.04 16：06：50	Other Vehicle Aggressive Overtaking	Other Vehicle Aggressive Overtaking	Other Vehicle Aggressive Overtaking, Not Yielding	3	Overcast and Rainy	DAYLIGHT	Off-Peak Hours	No	HV	Hanyang Avenue	Main Road	Road Section	8	Two-Way	Central Median	No Control
375	Sudden Braking	11.04 16：07：36	Other Vehicle Aggressive Overtaking	Other Vehicle Aggressive Overtaking	Other Vehicle Aggressive Overtaking, Not Yielding	3	Overcast and Rainy	DAYLIGHT	Off-Peak Hours	No	HV	Jiangcheng Avenue	Main Road	Road Section	6	Two-Way	Central Median	No Control
376	Sudden Braking	11.04 16：12：07	Yielding to Pedestrians、Yielding to Other Vehicles	Yielding to Pedestrians、Yielding to Other Vehicles	Yielding to Pedestrians、Yielding to Other Vehicles	1	Overcast and Rainy	DAYLIGHT	Off-Peak Hours	No	HV	Jiangcheng Avenue	Main Road	Road Section	8	Two-Way	Central Median	No Control
377	Sudden Braking	11.04 16：16：28	Other Vehicle Aggressive Overtaking	Other Vehicle Aggressive Overtaking	Other Vehicle Aggressive Overtaking, Not Yielding	3	Overcast and Rainy	DAYLIGHT	Off-Peak Hours	No	HV	Jiangcheng Avenue	Main Road	Road Section	8	Two-Way	Central Median	No Control
378	Sudden Braking	11.04 16：20：25	Yielding to Pedestrians、Yielding to Other Vehicles	Yielding to Pedestrians、Yielding to Other Vehicles	Yielding to Pedestrians、Yielding to Other Vehicles	1	Overcast and Rainy	DAYLIGHT	Off-Peak Hours	No	HV	Meizi Road South (Jiangcheng Avenue) Taizihu Bridge	Main Road	Road Section	6	Two-Way	Central Median	Sign/Marking Control
379	Sudden Braking	11.04 16：28：23	Yielding to Pedestrians	Yielding to Pedestrians	Yielding to Pedestrians and Non-Motor Vehicles	2	Overcast and Rainy	DAYLIGHT	Off-Peak Hours	No	HV	Checheng Avenue	Secondary Road	Intersection Entry Lane	4	Two-Way	Lane Marking Separation	Sign/Marking Control
380	Manual Takeover	11.3 18:08:20	Vehicle Starting	Vehicle Starting	Traffic Congestion, Slow-Moving Vehicle Ahead, U-Turn, Starting and Stopping	4	CLEAR	DARK	Peak Hours	No	HV	Zhunko Road	Main Road	Intersection Entry Lane	4	Two-Way	Central Median	Traffic Signal Control
381	Sudden Braking	11.3 18:11:26	Other Vehicle Aggressive Overtaking	Other Vehicle Aggressive Overtaking	Other Vehicle Aggressive Overtaking, Not Yielding	3	CLEAR	DARK	Peak Hours	No	HV	Zhunko Road	Main Road	Inside Intersection	4	Two-Way	No Separation	Traffic Signal Control
382	Sudden Braking	11.3 18:13:04	Yielding to Pedestrians、Yielding to Other Vehicles	Yielding to Pedestrians、Yielding to Other Vehicles	Yielding to Pedestrians、Yielding to Other Vehicles	1	CLEAR	DARK	Peak Hours	No	HV	Zhunko Road	Main Road	Road Section	4	Two-Way	Central Median	No Control
383	Sudden Braking	11.3 18:13:38	Yielding to Pedestrians、Yielding to Other Vehicles	Yielding to Pedestrians、Yielding to Other Vehicles	Yielding to Pedestrians、Yielding to Other Vehicles	1	CLEAR	DARK	Peak Hours	No	HV	Zhunko Road	Main Road	Road Section	4	Two-Way	No Separation	No Control
384	Sudden Braking	11.3 18:15:42	Other Vehicle Aggressive Overtaking	Other Vehicle Aggressive Overtaking	Other Vehicle Aggressive Overtaking, Not Yielding	3	CLEAR	DARK	Peak Hours	No	HV	Checheng East Road	Main Road	Inside Intersection	6	Two-Way	No Separation	Traffic Signal Control
385	Sudden Braking	11.3 18:17:47	Other Vehicle Aggressive Overtaking	Other Vehicle Aggressive Overtaking	Other Vehicle Aggressive Overtaking, Not Yielding	3	CLEAR	DARK	Peak Hours	No	HV	Checheng East Road	Main Road	Inside Intersection	6	Two-Way	No Separation	Traffic Signal Control
386	Sudden Braking	11.3 18:18:38	Yielding to Pedestrians、Yielding to Other Vehicles	Yielding to Pedestrians、Yielding to Other Vehicles	Yielding to Pedestrians、Yielding to Other Vehicles	1	CLEAR	DARK	Peak Hours	Yes	HV	Checheng East Road	Main Road	Intersection Entry Lane	4	Two-Way	No Separation	No Control
387	Sudden Braking	11.3 18:20:27	Yielding to Pedestrians、Yielding to Other Vehicles	Yielding to Pedestrians、Yielding to Other Vehicles	Yielding to Pedestrians、Yielding to Other Vehicles	1	CLEAR	DARK	Peak Hours	Yes	HV	Checheng East Road	Main Road	Road Section	4	Two-Way	No Separation	No Control
388	Sudden Braking	11.3 18:20:31	Yielding to Pedestrians、Yielding to Other Vehicles	Yielding to Pedestrians、Yielding to Other Vehicles	Yielding to Pedestrians、Yielding to Other Vehicles	1	CLEAR	DARK	Peak Hours	Yes	HV	Checheng East Road	Main Road	Road Section	4	Two-Way	No Separation	No Control
389	Sudden Braking	11.3 18:22:49	Yielding to Pedestrians、Yielding to Other Vehicles	Yielding to Pedestrians、Yielding to Other Vehicles	Yielding to Pedestrians、Yielding to Other Vehicles	1	CLEAR	DARK	Peak Hours	Yes	HV	Checheng East Road	Main Road	Inside Intersection	6	Two-Way	No Separation	No Control
390	Sudden Braking	11.3 18:23:07	Other Vehicle Aggressive Overtaking	Other Vehicle Aggressive Overtaking	Other Vehicle Aggressive Overtaking, Not Yielding	3	CLEAR	DARK	Peak Hours	Yes	HV	Checheng East Road	Main Road	Road Section	4	Two-Way	No Separation	No Control
391	Sudden Braking	11.3 18:25:19	Yielding to Pedestrians、Yielding to Other Vehicles	Yielding to Pedestrians、Yielding to Other Vehicles	Yielding to Pedestrians、Yielding to Other Vehicles	1	CLEAR	DARK	Peak Hours	Yes	HV	Checheng North Road	Main Road	Road Section	6	Two-Way	Central Median	No Control
392	Sudden Braking	11.3 18:23:07	Yielding to Pedestrians、Yielding to Other Vehicles	Yielding to Pedestrians、Yielding to Other Vehicles	Yielding to Pedestrians、Yielding to Other Vehicles	1	CLEAR	DARK	Peak Hours	Yes	HV	Checheng North Road	Main Road	Inside Intersection	6	Two-Way	No Separation	Traffic Signal Control
393	Sudden Braking	11.3 18:28:31	Yielding to Pedestrians、Yielding to Other Vehicles	Yielding to Pedestrians、Yielding to Other Vehicles	Yielding to Pedestrians、Yielding to Other Vehicles	1	CLEAR	DARK	Peak Hours	Yes	HV	Checheng North Road	Main Road	Inside Intersection	6	Two-Way	No Separation	Traffic Signal Control
394	Sudden Braking	11.3 18:29:33	Yielding to Pedestrians、Yielding to Other Vehicles	Yielding to Pedestrians、Yielding to Other Vehicles	Yielding to Pedestrians、Yielding to Other Vehicles	1	CLEAR	DARK	Peak Hours	Yes	HV	Checheng North Road	Main Road	Road Section	6	Two-Way	Central Median	No Control
395	Sudden Braking	11.3 18:32:41	Other Vehicle Aggressive Overtaking	Other Vehicle Aggressive Overtaking	Other Vehicle Aggressive Overtaking, Not Yielding	3	CLEAR	DARK	Peak Hours	Yes	HV	Checheng North Road	Main Road	Road Section	6	Two-Way	Central Median	No Control
396	Sudden Braking	11.3 18:33:20	Yielding to Pedestrians、Yielding to Other Vehicles	Yielding to Pedestrians、Yielding to Other Vehicles	Yielding to Pedestrians、Yielding to Other Vehicles	1	CLEAR	DARK	Peak Hours	Yes	HV	Checheng North Road	Main Road	Road Section	6	Two-Way	Central Median	No Control
397	Sudden Braking	11.3 18:36:28	Other Vehicle Aggressive Overtaking	Other Vehicle Aggressive Overtaking	Other Vehicle Aggressive Overtaking, Not Yielding	3	CLEAR	DARK	Peak Hours	Yes	HV	Checheng West Road	Main Road	Road Section	4	Two-Way	No Separation	No Control
398	Sudden Braking	11.3 18:36:46	Yielding to Pedestrians、Yielding to Other Vehicles	Yielding to Pedestrians、Yielding to Other Vehicles	Yielding to Pedestrians、Yielding to Other Vehicles	1	CLEAR	DARK	Peak Hours	Yes	HV	Checheng West Road	Main Road	Intersection Entry Lane	6	Two-Way	No Separation	Traffic Signal Control
399	Sudden Braking	11.3 18:36:53	Yielding to Crossing Pedestrians	Yielding to Crossing Pedestrians	Yielding to Pedestrians and Non-Motor Vehicles	2	CLEAR	DARK	Peak Hours	Yes	Pedestrians and Non-Motor Vehicles	Checheng West Road	Main Road	Intersection Entry Lane	6	Two-Way	No Separation	Traffic Signal Control
400	Sudden Braking	11.3 18:38:08	Yielding to Crossing Pedestrians	Yielding to Crossing Pedestrians	Yielding to Pedestrians and Non-Motor Vehicles	2	CLEAR	DARK	Peak Hours	Yes	Pedestrians and Non-Motor Vehicles	Checheng West Road	Main Road	Intersection Entry Lane	6	Two-Way	No Separation	Traffic Signal Control
401	Sudden Braking	11.3 18:38:25	Yielding to Crossing Pedestrians	Yielding to Crossing Pedestrians	Yielding to Pedestrians and Non-Motor Vehicles	2	CLEAR	DARK	Peak Hours	Yes	Pedestrians and Non-Motor Vehicles	Checheng West Road	Main Road	Intersection Entry Lane	6	Two-Way	No Separation	Traffic Signal Control
402	Sudden Braking	11.3 18:38:36	Yielding to Crossing Pedestrians	Yielding to Crossing Pedestrians	Yielding to Pedestrians and Non-Motor Vehicles	2	CLEAR	DARK	Peak Hours	Yes	Pedestrians and Non-Motor Vehicles	Checheng West Road	Main Road	Inside Intersection	6	Two-Way	No Separation	Traffic Signal Control
403	Sudden Braking	11.3 18:38:43	Yielding to Crossing Pedestrians	Yielding to Crossing Pedestrians	Yielding to Pedestrians and Non-Motor Vehicles	2	CLEAR	DARK	Peak Hours	Yes	Pedestrians and Non-Motor Vehicles	Checheng West Road	Main Road	Inside Intersection	6	Two-Way	No Separation	Traffic Signal Control
404	Sudden Braking	11.3 18:39:48	Yielding to Pedestrians、Yielding to Other Vehicles	Yielding to Pedestrians、Yielding to Other Vehicles	Yielding to Pedestrians、Yielding to Other Vehicles	1	CLEAR	DARK	Peak Hours	Yes	HV	Boxue Road	Secondary Road	Road Section	4	Two-Way	Central Median	No Control
405	Sudden Braking	11.3 18:40:17	Yielding to Pedestrians、Yielding to Other Vehicles	Yielding to Pedestrians、Yielding to Other Vehicles	Yielding to Pedestrians、Yielding to Other Vehicles	1	CLEAR	DARK	Peak Hours	Yes	HV	Boxue Road	Secondary Road	Road Section	4	Two-Way	Central Median	No Control
406	Sudden Braking	11.3 18:40:45	Yielding to Pedestrians、Yielding to Other Vehicles	Yielding to Pedestrians、Yielding to Other Vehicles	Yielding to Pedestrians、Yielding to Other Vehicles	1	CLEAR	DARK	Peak Hours	Yes	HV	Boxue Road	Secondary Road	Road Section	4	Two-Way	Central Median	No Control
407	Sudden Braking	11.3 18:40:59	Other Vehicle Aggressive Overtaking	Other Vehicle Aggressive Overtaking	Other Vehicle Aggressive Overtaking, Not Yielding	3	CLEAR	DARK	Peak Hours	Yes	HV	Boxue Road	Secondary Road	Intersection Entry Lane	6	Two-Way	Central Median	Traffic Signal Control
408	Sudden Braking	11.3 18:42:39	Yielding to Crossing Pedestrians	Yielding to Crossing Pedestrians	Yielding to Pedestrians and Non-Motor Vehicles	2	CLEAR	DARK	Peak Hours	Yes	Pedestrians and Non-Motor Vehicles	Boxue Road	Secondary Road	Inside Intersection	4	Two-Way	No Separation	Traffic Signal Control
409	Manual Takeover	11.3 18:43:00	Stopping	Stopping	Traffic Congestion, Slow-Moving Vehicle Ahead, U-Turn, Starting and Stopping	4	CLEAR	DARK	Peak Hours	Yes	HV	Boxue Road	Secondary Road	Road Section	4	Two-Way	Central Median	No Control
410	Sudden Braking	11.3 19:07:04	Yielding to Pedestrians、Yielding to Other Vehicles	Yielding to Pedestrians、Yielding to Other Vehicles	Yielding to Pedestrians、Yielding to Other Vehicles	1	CLEAR	DARK	Peak Hours	Yes	HV	Boxue Road	Secondary Road	Road Section	4	Two-Way	Central Median	No Control
411	Sudden Braking	11.3 18:08:13	Other Vehicle Aggressive Overtaking	Other Vehicle Aggressive Overtaking	Other Vehicle Aggressive Overtaking, Not Yielding	3	CLEAR	DARK	Peak Hours	Yes	HV	Boxue Road	Secondary Road	Road Section	4	Two-Way	Central Median	No Control
412	Sudden Braking	11.3 18:08:19	Yielding to Pedestrians、Yielding to Other Vehicles	Yielding to Pedestrians、Yielding to Other Vehicles	Yielding to Pedestrians、Yielding to Other Vehicles	1	CLEAR	DARK	Peak Hours	Yes	HV	Boxue Road	Secondary Road	Road Section	4	Two-Way	Central Median	No Control
413	Sudden Braking	11.3 19:08:40	Other Vehicle Aggressive Overtaking	Other Vehicle Aggressive Overtaking	Other Vehicle Aggressive Overtaking, Not Yielding	3	CLEAR	DARK	Peak Hours	Yes	HV	Boxue Road	Secondary Road	Road Section	4	Two-Way	Central Median	No Control
414	Sudden Braking	11.3 19:09:41	Yielding to Pedestrians、Yielding to Other Vehicles	Yielding to Pedestrians、Yielding to Other Vehicles	Yielding to Pedestrians、Yielding to Other Vehicles	1	CLEAR	DARK	Peak Hours	Yes	HV	Boxue Road	Secondary Road	Intersection Entry Lane	4	Two-Way	Central Median	Traffic Signal Control
415	Sudden Braking	11.3 19:11:20	Yielding to Pedestrians、Yielding to Other Vehicles	Yielding to Pedestrians、Yielding to Other Vehicles	Yielding to Pedestrians、Yielding to Other Vehicles	1	CLEAR	DARK	Peak Hours	Yes	HV	Boxue Road	Secondary Road	Road Section	4	Two-Way	Central Median	No Control
416	Sudden Braking	11.3 19:12:32	Yielding to Pedestrians、Yielding to Other Vehicles	Yielding to Pedestrians、Yielding to Other Vehicles	Yielding to Pedestrians、Yielding to Other Vehicles	1	CLEAR	DARK	Peak Hours	Yes	HV	Boxue Road	Secondary Road	Road Section	4	Two-Way	Central Median	No Control
417	Sudden Braking	11.3 19:13:31	Yielding to Crossing Pedestrians	Yielding to Crossing Pedestrians	Yielding to Pedestrians and Non-Motor Vehicles	2	CLEAR	DARK	Peak Hours	Yes	HV	Checheng West Road	Main Road	Road Section	4	Two-Way	No Separation	No Control
418	Sudden Braking	11.3 19:14:24	Yielding to Pedestrians、Yielding to Other Vehicles	Yielding to Pedestrians、Yielding to Other Vehicles	Yielding to Pedestrians、Yielding to Other Vehicles	1	CLEAR	DARK	Peak Hours	Yes	HV	Checheng West Road	Main Road	Road Section	4	Two-Way	No Separation	No Control
419	Sudden Braking	11.3 19:14:58	Yielding to Crossing Pedestrians	Yielding to Crossing Pedestrians	Yielding to Pedestrians and Non-Motor Vehicles	2	CLEAR	DARK	Peak Hours	Yes	Pedestrians and Non-Motor Vehicles	Checheng West Road	Main Road	Intersection Entry Lane	6	Two-Way	Central Median	Traffic Signal Control
420	Sudden Braking	11.3 19:22:48	Yielding to Pedestrians、Yielding to Other Vehicles	Yielding to Pedestrians、Yielding to Other Vehicles	Yielding to Pedestrians、Yielding to Other Vehicles	1	CLEAR	DARK	Peak Hours	Yes	HV	Dongfeng Avenue Overpass	express way	Road Section	6	Two-Way	Central Median	No Control
421	Sudden Braking	11.3 19:23:54	Other Vehicle Aggressive Overtaking	Other Vehicle Aggressive Overtaking	Other Vehicle Aggressive Overtaking, Not Yielding	3	CLEAR	DARK	Peak Hours	Yes	HV	Dongfeng Avenue Overpass	express way	Road Section	6	Two-Way	Central Median	No Control
422	Manual Takeover	11.3 19:43:54	Vehicle Starting	Vehicle Starting	Traffic Congestion, Slow-Moving Vehicle Ahead, U-Turn, Starting and Stopping	4	CLEAR	DARK	Peak Hours	Yes	HV	Quanli Fourth Road	Secondary Road	Road Section	4	Two-Way	Central Median	Sign/Marking Control
423	Sudden Braking	11.3 19:44:14	Other Vehicle Aggressive Overtaking	Other Vehicle Aggressive Overtaking	Other Vehicle Aggressive Overtaking, Not Yielding	3	CLEAR	DARK	Peak Hours	Yes	HV	Quanli Fourth Road	Secondary Road	Road Section	6	Two-Way	Central Median	Sign/Marking Control
424	Sudden Braking	11.3 19:45:30	Yielding to Pedestrians、Yielding to Other Vehicles	Yielding to Pedestrians、Yielding to Other Vehicles	Yielding to Pedestrians、Yielding to Other Vehicles	1	CLEAR	DARK	Peak Hours	Yes	HV	Quanli Fourth Road	Secondary Road	Intersection Entry Lane	4	Two-Way	Central Median	Traffic Signal Control
425	Sudden Braking	11.3 19:45:38	Other Vehicle Aggressive Overtaking	Other Vehicle Aggressive Overtaking	Other Vehicle Aggressive Overtaking, Not Yielding	3	CLEAR	DARK	Peak Hours	Yes	HV	Quanli Fourth Road	Secondary Road	Intersection Entry Lane	4	Two-Way	Central Median	Traffic Signal Control
426	Sudden Braking	11.3 19:47:31	Yielding to Pedestrians、Yielding to Other Vehicles	Yielding to Pedestrians、Yielding to Other Vehicles	Yielding to Pedestrians、Yielding to Other Vehicles	1	CLEAR	DARK	Peak Hours	Yes	HV	Dongfeng Avenue Overpass	express way	Road Section	6	Two-Way	Central Median	No Control
427	Sudden Braking	11.3 19:54:58	Yielding to Pedestrians、Yielding to Other Vehicles	Yielding to Pedestrians、Yielding to Other Vehicles	Yielding to Pedestrians、Yielding to Other Vehicles	1	CLEAR	DARK	Peak Hours	Yes	HV	Dongfeng Avenue Overpass	express way	Road Section	6	Two-Way	Central Median	No Control
428	Manual Takeover	11.3 19:55:36	Changing Lanes	Changing Lanes	Traffic Congestion, Slow-Moving Vehicle Ahead, U-Turn, Starting and Stopping	4	CLEAR	DARK	Peak Hours	Yes	HV	Dongfeng Avenue Overpass	express way	Road Section	6	Two-Way	Central Median	No Control
429	Sudden Braking	11.3 20:01:22	Yielding to Pedestrians、Yielding to Other Vehicles	Yielding to Pedestrians、Yielding to Other Vehicles	Yielding to Pedestrians、Yielding to Other Vehicles	1	CLEAR	DARK	Peak Hours	Yes	HV	Dongfeng Avenue Overpass	express way	Road Section	6	Two-Way	Central Median	No Control
430	Sudden Braking	11.3 20:02:50	Yielding to Pedestrians、Yielding to Other Vehicles	Yielding to Pedestrians、Yielding to Other Vehicles	Yielding to Pedestrians、Yielding to Other Vehicles	1	CLEAR	DARK	Peak Hours	Yes	HV	Taizihu North Road	Secondary Road	Road Section	6	Two-Way	Central Median	No Control
431	Sudden Braking	11.3 20:03:20	Yielding to Pedestrians、Yielding to Other Vehicles	Yielding to Pedestrians、Yielding to Other Vehicles	Yielding to Pedestrians、Yielding to Other Vehicles	1	CLEAR	DARK	Peak Hours	Yes	HV	Taizihu North Road	Secondary Road	Road Section	6	Two-Way	Central Median	No Control
432	Sudden Braking	11.3 20:04:39	Yielding to Crossing Pedestrians	Yielding to Crossing Pedestrians	Yielding to Pedestrians and Non-Motor Vehicles	2	CLEAR	DARK	Peak Hours	Yes	Pedestrians and Non-Motor Vehicles	Taizihu North Road	Secondary Road	Pedestrian Crossing / Roadside Unit Entrance & Exit	4	Two-Way	Central Median	No Control
433	Sudden Braking	11.3 20:04:48	Yielding to Pedestrians、Yielding to Other Vehicles	Yielding to Pedestrians、Yielding to Other Vehicles	Yielding to Pedestrians、Yielding to Other Vehicles	1	CLEAR	DARK	Peak Hours	Yes	HV	Taizihu North Road	Secondary Road	Road Section	4	Two-Way	Central Median	No Control
434	Sudden Braking	11.3 20:05:37	Yielding to Pedestrians、Yielding to Other Vehicles	Yielding to Pedestrians、Yielding to Other Vehicles	Yielding to Pedestrians、Yielding to Other Vehicles	1	CLEAR	DARK	Peak Hours	Yes	HV	Taizihu North Road	Secondary Road	Road Section	10	Two-Way	Central Median	No Control
435	Sudden Braking	11.3 20:05:48	Yielding to Pedestrians、Yielding to Other Vehicles	Yielding to Pedestrians、Yielding to Other Vehicles	Yielding to Pedestrians、Yielding to Other Vehicles	1	CLEAR	DARK	Peak Hours	Yes	Pedestrians and Non-Motor Vehicles	Taizihu North Road	Secondary Road	Road Section	6	Two-Way	Central Median	No Control
436	Sudden Braking	11.3 20:05:55	Yielding to Pedestrians、Yielding to Other Vehicles	Yielding to Pedestrians、Yielding to Other Vehicles	Yielding to Pedestrians、Yielding to Other Vehicles	1	CLEAR	DARK	Peak Hours	Yes	HV	Taizihu North Road	Secondary Road	Road Section	6	Two-Way	Central Median	No Control
437	Sudden Braking	11.3 20:06:57	Yielding to Pedestrians、Yielding to Other Vehicles	Yielding to Pedestrians、Yielding to Other Vehicles	Yielding to Pedestrians、Yielding to Other Vehicles	1	CLEAR	DARK	Peak Hours	Yes	HV	Taizihu North Road	Secondary Road	Intersection Entry Lane	6	Two-Way	Central Median	Traffic Signal Control
438	Manual Takeover	11.3 20:09:10	Stopping	Stopping	Traffic Congestion, Slow-Moving Vehicle Ahead, U-Turn, Starting and Stopping	4	CLEAR	DARK	Peak Hours	Yes	HV	Taizihu North Road	Secondary Road	Road Section	6	Two-Way	Central Median	No Control
439	Sudden Braking	11.7 07:12:20	Yielding to Pedestrians、Yielding to Other Vehicles	Yielding to Pedestrians、Yielding to Other Vehicles	Yielding to Pedestrians、Yielding to Other Vehicles	1	CLEAR	DAYLIGHT	Peak Hours	Yes	HV	Zhunko Road	Main Road	Intersection Entry Lane	4	Two-Way	Central Median	Traffic Signal Control
440	Manual Takeover	11.7 07:14:10	Changing Lanes	Changing Lanes	Traffic Congestion, Slow-Moving Vehicle Ahead, U-Turn, Starting and Stopping	4	CLEAR	DAYLIGHT	Peak Hours	Yes	HV	Zhunko Road	Main Road	Intersection Entry Lane	4	Two-Way	Central Median	Traffic Signal Control
441	Manual Takeover	11.7 07:16:58	U-Turn	U-Turn	Traffic Congestion, Slow-Moving Vehicle Ahead, U-Turn, Starting and Stopping	4	CLEAR	DAYLIGHT	Peak Hours	Yes	HV	Zhunko Road	Main Road	Road Section	4	Two-Way	Central Median	No Control
442	Sudden Braking	11.7 07:18:27	Yielding to Pedestrians、Yielding to Other Vehicles	Yielding to Pedestrians、Yielding to Other Vehicles	Yielding to Pedestrians、Yielding to Other Vehicles	1	CLEAR	DAYLIGHT	Peak Hours	Yes	HV	Zhunko Road	Main Road	Road Section	4	Two-Way	No Separation	No Control
443	Sudden Braking	11.7 07:18:38	Other Vehicle Aggressive Overtaking	Other Vehicle Aggressive Overtaking	Other Vehicle Aggressive Overtaking, Not Yielding	3	CLEAR	DAYLIGHT	Peak Hours	Yes	HV	Zhunko Road	Main Road	Road Section	4	Two-Way	No Separation	No Control
444	Sudden Braking	11.7 07:18:53	Other Vehicle Aggressive Overtaking	Other Vehicle Aggressive Overtaking	Other Vehicle Aggressive Overtaking, Not Yielding	3	CLEAR	DAYLIGHT	Peak Hours	Yes	HV	Zhunko Road	Main Road	Road Section	4	Two-Way	No Separation	No Control
445	Sudden Braking	11.7 07:19:18	Yielding to Crossing Pedestrians	Yielding to Crossing Pedestrians	Yielding to Pedestrians and Non-Motor Vehicles	2	CLEAR	DAYLIGHT	Peak Hours	Yes	Pedestrians and Non-Motor Vehicles	Zhunko Road	Main Road	Road Section	4	Two-Way	No Separation	No Control
446	Sudden Braking	11.7 09:21:44	Yielding to Pedestrians、Yielding to Other Vehicles	Yielding to Pedestrians、Yielding to Other Vehicles	Yielding to Pedestrians、Yielding to Other Vehicles	1	CLEAR	DAYLIGHT	Peak Hours	Yes	HV	Zhunko Road	Main Road	Road Section	6	Two-Way	Central Median	No Control
447	Sudden Braking	11.7 09:23:24	Yielding to Crossing Pedestrians	Yielding to Crossing Pedestrians	Yielding to Pedestrians and Non-Motor Vehicles	2	CLEAR	DAYLIGHT	Peak Hours	Yes	Pedestrians and Non-Motor Vehicles	Zhunko Road	Main Road	Road Section	4	Two-Way	Central Median	No Control
448	Sudden Braking	11.7 09:23:26	Yielding to Pedestrians、Yielding to Other Vehicles	Yielding to Pedestrians、Yielding to Other Vehicles	Yielding to Pedestrians、Yielding to Other Vehicles	1	CLEAR	DAYLIGHT	Peak Hours	Yes	HV	Zhunko Road	Main Road	Road Section	4	Two-Way	Central Median	No Control
449	Sudden Braking	11.7 09:24:53	Yielding to Pedestrians、Yielding to Other Vehicles	Yielding to Pedestrians、Yielding to Other Vehicles	Yielding to Pedestrians、Yielding to Other Vehicles	1	CLEAR	DAYLIGHT	Peak Hours	Yes	HV	Zhunko Road	Main Road	Road Section	4	Two-Way	Central Median	No Control
450	Sudden Braking	11.7 09:27:27	Yielding to Crossing Pedestrians	Yielding to Crossing Pedestrians	Yielding to Pedestrians and Non-Motor Vehicles	2	CLEAR	DAYLIGHT	Peak Hours	Yes	Pedestrians and Non-Motor Vehicles	Zhunko Road	Main Road	Road Section	4	Two-Way	No Separation	No Control
451	Sudden Braking	11.7 09:27:50	Yielding to Pedestrians、Yielding to Other Vehicles	Yielding to Pedestrians、Yielding to Other Vehicles	Yielding to Pedestrians、Yielding to Other Vehicles	1	CLEAR	DAYLIGHT	Peak Hours	Yes	HV	Zhunko Road	Main Road	Pedestrian Crossing / Roadside Unit Entrance & Exit	4	Two-Way	No Separation	No Control
452	Sudden Braking	11.7 09:28:01	Other Vehicle Aggressive Overtaking	Other Vehicle Aggressive Overtaking	Other Vehicle Aggressive Overtaking, Not Yielding	3	CLEAR	DAYLIGHT	Peak Hours	Yes	HV	Zhunko Road	Main Road	Road Section	4	Two-Way	No Separation	No Control

## Sheet: Questionnaire（HV)
Number	Preferred Mode of Travel	5. 您是否担心自动驾驶汽车的安全性？	6. 自动驾驶车辆遇到突发状况时，应急处置由谁负责让你觉得安全？	1.“您准备通过无信号灯控制人行横道，此时有一辆车正快速驶向人行横道”，您有多大的可能选择抢行过街？—该车为人工驾驶汽车	该车为自动驾驶汽车	2.“当早晚高峰车流量较大，人行横道前存在排队车辆，您准备过人行横道，此时行人绿灯即将结束”，您有多大的可能选择快速过街？—排队车辆第一辆车是人工驾驶汽车	排队车辆第一辆车是自动驾驶汽车	3.平峰时期路口车流量较小，您准备通过人行横道，行人红灯亮起，此时有一辆车要通过人行横道”，您有多大的可能选择闯红灯，抢行过街？—通行车辆为人工驾驶车辆	通行车辆为自动驾驶车辆	Are You Concerned About the Safety of Autonomous Vehicles?	Have You Had Any Traffic Violations or Been Involved in a Traffic Accident in the Past Three Years?	In Emergency Situations, Who Should Be Responsible for Decision-Making in an Autonomous Vehicle to Make You Feel Safe?	Does Your Vehicle Have Assisted Autonomous Driving Features (e.g., L2 Adaptive Cruise Control)?	How Often Do You Use Assisted Autonomous Driving Features (e.g., L2 Adaptive Cruise Control)?	11. On which type of roads would you consider enabling assisted autonomous driving features? (Urban Expressway)	11(Highway)	Forcing Through an Intersection	11(Other Urban Roads)	Under Which Road Conditions Would You Consider Using Assisted Autonomous Driving Features?	1. "As you enter an intersection, the green light is about to end, and you are making a left turn while an oncoming vehicle is proceeding straight through the intersection. If you determine that there is an opportunity to rush the left turn, how likely are you to choose to accelerate and complete the turn before the light turns red, racing against the oncoming vehicle?"	If the Oncoming Vehicle is Autonomous	2. "When approaching an intersection with a green signal, you are following a vehicle making a left turn. The vehicle in front stops within the intersection to yield to oncoming traffic. If you determine that there is an opportunity to bypass the vehicle and proceed, how likely are you to choose to do so? — If the vehicle in front is human-driven."	If the Vehicle Ahead is Autonomous	3. While following a vehicle on a multi-lane road, you encounter a bottleneck where the number of lanes is reduced. If you determine that there is an opportunity to change lanes and cut in, how likely are you to choose to do so? — If the vehicle in front is human-driven.	If the Vehicle Ahead is Autonomous	4. When approaching a pedestrian crossing or a road opening, the vehicle in front of you repeatedly yields. If you determine that there is an opportunity to change lanes and cut in, how likely are you to choose to do so? — If the vehicle in front is human-driven.	If the Vehicle Ahead is Autonomous	5. Suppose there is an autonomous vehicle ahead in the same lane. If you determine that there is an opportunity to change lanes and overtake, how likely are you to choose to do so in the following scenario? — During Peak Traffic and Congestion.	During Off-Peak or Light Traffic	At Night with No Streetlights and Poor Visibility Due to Vegetation	In Bad Weather	6. When you are driving on the road and encounter slow-moving traffic ahead, if you determine that there is an opportunity to change lanes and overtake, how likely are you to choose to change lanes and overtake in the following scenario? — The vehicles in the adjacent lane are human-driven.	If Vehicles in the Adjacent Lane are Autonomous
1	2	-3	-3	-3	-3	-3	-3	-3	-3	2	2	1	2	-3	-3	-3	-3	-3	-3	3	3	2	2	2	2	2	2	1	4	2	1	2	1
2	2	-3	-3	-3	-3	-3	-3	-3	-3	3	2	1	1	2	0	1	0	0	2	1	4	1	5	1	4	3	4	1	4	1	1	2	4
3	2	-3	-3	-3	-3	-3	-3	-3	-3	4	2	1	1	1	0	1	0	0	2	1	4	4	5	4	5	4	5	2	5	3	2	5	3
4	2	-3	-3	-3	-3	-3	-3	-3	-3	2	2	1	1	2	1	1	0	0	2	3	3	1	1	3	3	3	3	3	2	1	1	4	5
5	2	-3	-3	-3	-3	-3	-3	-3	-3	2	1	1	1	2	0	1	0	0	2	4	5	4	5	3	5	2	4	5	5	3	1	4	5
6	2	-3	-3	-3	-3	-3	-3	-3	-3	2	2	1	1	2	1	1	0	0	2	1	3	3	4	3	4	3	4	1	4	1	1	3	4
7	2	-3	-3	-3	-3	-3	-3	-3	-3	2	2	1	1	3	1	0	1	1	3	5	2	2	2	4	3	4	3	2	4	2	2	4	4
8	2	-3	-3	-3	-3	-3	-3	-3	-3	2	2	1	1	2	1	0	0	0	2	2	3	1	2	1	2	1	1	1	4	1	1	1	1
9	2	-3	-3	-3	-3	-3	-3	-3	-3	2	2	1	2	-3	-3	-3	-3	-3	-3	3	3	3	3	2	2	3	3	2	4	2	2	3	2
10	2	-3	-3	-3	-3	-3	-3	-3	-3	2	1	1	2	-3	-3	-3	-3	-3	-3	3	3	3	3	3	3	3	3	3	3	3	3	3	3
11	2	-3	-3	-3	-3	-3	-3	-3	-3	3	2	1	2	-3	-3	-3	-3	-3	-3	4	4	3	1	4	3	3	5	2	5	3	1	3	4
12	2	-3	-3	-3	-3	-3	-3	-3	-3	4	1	1	2	-3	-3	-3	-3	-3	-3	1	1	1	1	1	1	1	1	1	1	1	1	1	1
13	2	-3	-3	-3	-3	-3	-3	-3	-3	2	2	2	1	3	0	1	0	0	2	3	3	3	3	3	3	3	3	3	4	3	2	3	3
14	2	-3	-3	-3	-3	-3	-3	-3	-3	2	2	1	2	-3	-3	-3	-3	-3	-3	1	1	1	1	1	1	1	1	1	1	1	1	1	1
15	2	-3	-3	-3	-3	-3	-3	-3	-3	2	2	1	2	-3	-3	-3	-3	-3	-3	3	3	2	2	1	1	1	1	1	2	1	1	2	2
16	2	-3	-3	-3	-3	-3	-3	-3	-3	1	2	2	1	1	0	1	0	0	2	3	3	3	3	3	3	3	3	3	3	3	3	3	3
17	2	-3	-3	-3	-3	-3	-3	-3	-3	3	2	1	2	-3	-3	-3	-3	-3	-3	1	1	1	1	2	2	2	2	1	2	1	1	1	1
18	2	-3	-3	-3	-3	-3	-3	-3	-3	2	2	1	2	-3	-3	-3	-3	-3	-3	5	3	1	5	3	1	4	2	5	5	5	5	5	5
19	2	-3	-3	-3	-3	-3	-3	-3	-3	2	2	1	2	-3	-3	-3	-3	-3	-3	3	2	3	2	4	2	1	1	2	3	3	2	2	1
20	2	-3	-3	-3	-3	-3	-3	-3	-3	3	2	2	2	-3	-3	-3	-3	-3	-3	3	3	3	3	3	3	3	3	3	3	3	3	3	3
21	2	-3	-3	-3	-3	-3	-3	-3	-3	2	2	1	2	-3	-3	-3	-3	-3	-3	1	1	2	2	2	2	3	3	1	4	2	1	3	3
22	2	-3	-3	-3	-3	-3	-3	-3	-3	2	2	1	1	2	0	1	0	0	2	1	1	1	1	1	1	1	1	1	1	1	1	1	1
23	2	-3	-3	-3	-3	-3	-3	-3	-3	4	2	1	2	-3	-3	-3	-3	-3	-3	3	3	3	3	3	3	3	3	3	3	3	3	3	3
24	2	-3	-3	-3	-3	-3	-3	-3	-3	2	1	1	1	2	1	1	0	0	3	1	1	1	1	1	1	1	1	4	5	3	5	5	5
25	2	-3	-3	-3	-3	-3	-3	-3	-3	3	2	1	1	1	1	1	0	0	2	2	2	2	2	2	2	3	3	3	3	3	2	2	4
26	2	-3	-3	-3	-3	-3	-3	-3	-3	2	2	1	1	2	0	1	0	0	2	2	1	2	2	4	3	4	2	3	4	2	1	3	2
27	2	-3	-3	-3	-3	-3	-3	-3	-3	2	2	1	1	2	0	1	0	0	2	2	2	4	2	4	2	4	2	2	4	2	2	4	3
28	2	-3	-3	-3	-3	-3	-3	-3	-3	2	2	2	1	2	1	1	0	0	2	1	1	2	1	1	1	1	1	5	1	1	1	3	1
29	2	-3	-3	-3	-3	-3	-3	-3	-3	2	1	1	1	2	0	1	0	0	2	4	4	3	4	2	4	4	4	4	3	2	3	4	5
30	2	-3	-3	-3	-3	-3	-3	-3	-3	2	1	1	1	1	1	1	0	0	2	2	2	2	2	2	2	2	2	2	4	2	2	3	3
31	2	-3	-3	-3	-3	-3	-3	-3	-3	4	2	2	1	2	0	1	0	0	2	3	3	5	5	5	5	5	5	5	5	3	4	4	4
32	2	-3	-3	-3	-3	-3	-3	-3	-3	3	1	1	2	-3	-3	-3	-3	-3	-3	1	1	2	2	2	2	2	2	2	2	2	2	2	2
33	2	-3	-3	-3	-3	-3	-3	-3	-3	2	1	1	1	2	0	1	0	0	2	2	2	2	2	2	2	2	2	2	2	2	2	2	3
34	2	-3	-3	-3	-3	-3	-3	-3	-3	2	2	1	2	-3	-3	-3	-3	-3	-3	1	5	3	1	4	1	4	1	3	5	3	3	3	4
35	2	-3	-3	-3	-3	-3	-3	-3	-3	3	2	1	2	-3	-3	-3	-3	-3	-3	4	3	4	1	4	1	3	1	3	3	3	3	4	1
36	2	-3	-3	-3	-3	-3	-3	-3	-3	2	1	2	1	1	0	1	0	0	-2	5	5	5	5	5	1	5	3	1	5	1	1	5	5
37	2	-3	-3	-3	-3	-3	-3	-3	-3	2	1	1	1	1	0	1	0	0	2	1	4	1	4	1	3	3	3	1	4	1	1	1	1
38	2	-3	-3	-3	-3	-3	-3	-3	-3	2	2	1	2	-3	-3	-3	-3	-3	-3	3	4	2	4	3	4	3	4	3	4	2	2	2	4
39	2	-3	-3	-3	-3	-3	-3	-3	-3	2	2	1	2	-3	-3	-3	-3	-3	-3	3	3	3	3	3	3	3	3	3	3	3	3	3	3
40	2	-3	-3	-3	-3	-3	-3	-3	-3	2	1	1	2	-3	-3	-3	-3	-3	-3	1	1	2	2	5	5	5	5	3	5	3	3	4	4
41	2	-3	-3	-3	-3	-3	-3	-3	-3	4	2	2	2	-3	-3	-3	-3	-3	-3	3	5	3	5	2	5	3	5	5	5	5	5	3	5
42	2	-3	-3	-3	-3	-3	-3	-3	-3	2	2	2	2	-3	-3	-3	-3	-3	-3	2	1	2	1	2	1	1	1	2	4	2	1	2	1
43	2	-3	-3	-3	-3	-3	-3	-3	-3	3	2	1	2	-3	-3	-3	-3	-3	-3	4	4	4	4	4	4	4	4	4	4	4	4	4	4
44	2	-3	-3	-3	-3	-3	-3	-3	-3	2	1	1	2	-3	-3	-3	-3	-3	-3	2	1	2	4	3	4	1	2	4	4	4	2	4	4
45	2	-3	-3	-3	-3	-3	-3	-3	-3	4	2	1	1	1	0	1	0	0	-2	1	1	1	1	5	5	1	1	5	5	1	2	5	5
46	2	-3	-3	-3	-3	-3	-3	-3	-3	3	1	1	2	-3	-3	-3	-3	-3	-3	3	2	3	3	3	3	3	3	3	3	3	3	3	3
47	2	-3	-3	-3	-3	-3	-3	-3	-3	2	2	1	2	-3	-3	-3	-3	-3	-3	1	1	2	2	2	2	2	2	1	3	1	1	4	3
48	2	-3	-3	-3	-3	-3	-3	-3	-3	2	2	1	1	1	0	1	0	0	2	3	3	4	3	2	2	2	2	2	3	2	2	3	3
49	2	-3	-3	-3	-3	-3	-3	-3	-3	1	2	1	1	2	1	0	0	0	2	2	2	1	1	3	3	2	1	2	4	3	2	4	3
50	2	-3	-3	-3	-3	-3	-3	-3	-3	1	1	1	1	2	0	1	0	0	2	5	3	5	3	5	3	5	3	5	5	5	5	5	5
51	2	-3	-3	-3	-3	-3	-3	-3	-3	2	2	2	2	-3	-3	-3	-3	-3	-3	1	1	1	1	1	1	1	1	1	5	3	2	4	1
52	2	-3	-3	-3	-3	-3	-3	-3	-3	2	2	1	2	-3	-3	-3	-3	-3	-3	4	1	4	1	4	1	5	1	2	5	5	5	5	5
53	2	-3	-3	-3	-3	-3	-3	-3	-3	2	1	1	2	-3	-3	-3	-3	-3	-3	2	4	1	2	1	1	4	4	2	4	4	1	4	4
54	2	-3	-3	-3	-3	-3	-3	-3	-3	2	2	1	1	2	1	0	0	0	2	2	2	2	2	2	2	3	3	1	4	3	2	3	2
55	2	-3	-3	-3	-3	-3	-3	-3	-3	2	2	1	2	-3	-3	-3	-3	-3	-3	2	5	3	3	3	3	3	3	3	3	3	3	3	3
56	2	-3	-3	-3	-3	-3	-3	-3	-3	1	2	2	1	4	0	1	0	0	1	3	4	4	3	5	5	4	4	4	5	5	3	4	5
57	2	-3	-3	-3	-3	-3	-3	-3	-3	1	2	1	2	-3	-3	-3	-3	-3	-3	1	1	1	1	1	1	1	1	1	1	1	1	3	3
58	2	-3	-3	-3	-3	-3	-3	-3	-3	2	2	1	1	2	0	1	0	0	2	4	1	4	1	4	2	4	2	4	2	4	2	4	2
59	2	-3	-3	-3	-3	-3	-3	-3	-3	3	2	1	2	-3	-3	-3	-3	-3	-3	4	1	3	1	1	1	1	1	1	4	1	1	1	1
60	2	-3	-3	-3	-3	-3	-3	-3	-3	2	1	1	1	2	0	1	0	0	2	4	1	5	2	3	3	4	2	5	5	5	5	5	5
61	2	-3	-3	-3	-3	-3	-3	-3	-3	2	2	1	2	-3	-3	-3	-3	-3	-3	1	1	1	1	3	3	1	1	3	4	1	1	3	2
62	2	-3	-3	-3	-3	-3	-3	-3	-3	2	1	1	1	2	1	1	0	0	2	3	3	3	3	2	2	4	4	2	4	1	1	2	3
63	2	-3	-3	-3	-3	-3	-3	-3	-3	2	2	1	1	2	0	1	1	1	-2	1	1	4	4	1	1	1	1	1	4	1	1	4	1
64	2	-3	-3	-3	-3	-3	-3	-3	-3	2	2	1	2	-3	-3	-3	-3	-3	-3	2	2	1	1	2	2	3	3	3	4	2	1	3	3
65	2	-3	-3	-3	-3	-3	-3	-3	-3	1	2	1	2	-3	-3	-3	-3	-3	-3	1	1	1	1	1	1	1	1	1	1	1	1	1	1
66	2	-3	-3	-3	-3	-3	-3	-3	-3	2	2	1	1	3	1	1	1	0	3	5	2	4	2	4	2	4	2	3	4	2	2	4	4
67	2	-3	-3	-3	-3	-3	-3	-3	-3	2	2	1	1	1	0	0	1	0	2	1	1	1	1	1	1	1	1	1	1	1	1	1	1
68	2	-3	-3	-3	-3	-3	-3	-3	-3	2	1	1	1	3	1	1	0	0	3	4	4	2	2	2	2	4	4	2	5	3	3	4	4
69	2	-3	-3	-3	-3	-3	-3	-3	-3	3	1	1	1	1	0	1	0	0	2	3	2	3	2	2	1	4	3	2	2	1	1	4	3
70	2	-3	-3	-3	-3	-3	-3	-3	-3	2	1	1	1	1	0	1	0	0	1	3	3	3	3	3	3	3	3	3	3	3	3	3	3
71	2	-3	-3	-3	-3	-3	-3	-3	-3	2	2	1	1	3	1	0	1	0	3	1	5	1	1	2	4	1	1	2	5	2	2	4	5
72	2	-3	-3	-3	-3	-3	-3	-3	-3	3	2	1	1	2	1	1	0	0	2	1	1	1	1	1	1	1	1	1	1	1	1	1	1
73	2	-3	-3	-3	-3	-3	-3	-3	-3	1	2	1	2	-3	-3	-3	-3	-3	-3	1	3	1	3	1	1	1	1	1	1	1	1	1	1
74	2	-3	-3	-3	-3	-3	-3	-3	-3	2	2	1	2	-3	-3	-3	-3	-3	-3	3	4	4	4	3	4	5	5	5	5	4	3	5	5
75	2	-3	-3	-3	-3	-3	-3	-3	-3	1	2	1	1	2	1	0	1	0	1	3	3	3	3	3	3	3	3	3	3	3	3	3	3
76	2	-3	-3	-3	-3	-3	-3	-3	-3	2	1	2	2	-3	-3	-3	-3	-3	-3	1	1	1	1	1	1	1	1	1	1	1	1	1	1
77	2	-3	-3	-3	-3	-3	-3	-3	-3	3	2	1	1	2	0	1	0	0	2	2	2	2	2	4	2	2	2	2	4	1	1	2	2
78	2	-3	-3	-3	-3	-3	-3	-3	-3	2	1	1	1	2	0	1	0	0	2	1	1	1	1	3	2	4	4	2	5	3	2	4	4
79	2	-3	-3	-3	-3	-3	-3	-3	-3	2	2	1	1	1	1	1	0	0	2	4	3	2	2	2	2	2	2	3	4	2	2	4	4
80	2	-3	-3	-3	-3	-3	-3	-3	-3	2	2	2	1	2	0	1	0	0	2	4	3	4	3	4	3	4	3	3	4	3	2	4	3
81	2	-3	-3	-3	-3	-3	-3	-3	-3	4	2	1	2	-3	-3	-3	-3	-3	-3	1	1	1	1	1	1	1	1	1	1	1	1	1	1
82	2	-3	-3	-3	-3	-3	-3	-3	-3	3	2	1	1	1	0	0	0	0	-2	2	2	1	1	1	1	2	2	1	4	1	1	3	3
83	2	-3	-3	-3	-3	-3	-3	-3	-3	1	2	1	1	2	1	1	0	0	2	3	3	3	3	3	3	3	3	3	3	3	3	3	3
84	2	-3	-3	-3	-3	-3	-3	-3	-3	4	2	1	1	1	0	0	0	0	-2	2	2	2	2	2	3	1	1	3	5	2	2	2	2
85	2	-3	-3	-3	-3	-3	-3	-3	-3	2	2	2	1	1	0	1	0	0	2	1	1	1	1	1	1	1	1	3	4	3	3	3	3
86	2	-3	-3	-3	-3	-3	-3	-3	-3	2	2	1	2	-3	-3	-3	-3	-3	-3	3	4	3	4	3	3	3	4	4	5	4	4	4	4
87	2	-3	-3	-3	-3	-3	-3	-3	-3	1	2	1	1	2	1	1	0	0	2	3	3	3	3	3	3	3	3	3	3	3	3	3	3
88	2	-3	-3	-3	-3	-3	-3	-3	-3	2	1	1	2	-3	-3	-3	-3	-3	-3	3	4	4	4	4	4	4	4	3	3	3	3	3	3
89	2	-3	-3	-3	-3	-3	-3	-3	-3	2	1	1	2	-3	-3	-3	-3	-3	-3	1	1	1	1	2	2	1	1	4	5	4	5	3	3
90	2	-3	-3	-3	-3	-3	-3	-3	-3	2	2	2	2	-3	-3	-3	-3	-3	-3	1	1	1	1	3	3	5	5	3	5	1	2	4	3
91	2	-3	-3	-3	-3	-3	-3	-3	-3	2	1	1	1	2	1	0	0	0	2	2	2	2	2	2	3	3	3	3	3	3	3	3	3
92	2	-3	-3	-3	-3	-3	-3	-3	-3	2	2	1	1	2	0	1	0	0	2	1	1	1	1	1	2	1	2	2	4	2	2	1	1
93	2	-3	-3	-3	-3	-3	-3	-3	-3	2	2	1	1	3	1	1	0	0	2	1	1	1	1	1	1	1	1	3	5	2	3	3	3
94	2	-3	-3	-3	-3	-3	-3	-3	-3	2	2	1	2	-3	-3	-3	-3	-3	-3	3	3	3	3	2	2	2	2	3	4	2	2	3	3
95	2	-3	-3	-3	-3	-3	-3	-3	-3	2	2	1	2	-3	-3	-3	-3	-3	-3	4	1	1	1	1	1	4	1	1	5	1	1	4	1
96	2	-3	-3	-3	-3	-3	-3	-3	-3	3	2	2	2	-3	-3	-3	-3	-3	-3	2	2	1	1	1	1	3	3	1	4	1	1	3	1
97	2	-3	-3	-3	-3	-3	-3	-3	-3	2	2	1	2	-3	-3	-3	-3	-3	-3	2	1	4	4	2	2	2	2	2	4	1	1	4	4
98	2	-3	-3	-3	-3	-3	-3	-3	-3	1	1	1	2	-3	-3	-3	-3	-3	-3	1	1	3	4	3	4	3	4	2	3	2	1	3	3
99	2	-3	-3	-3	-3	-3	-3	-3	-3	2	2	1	2	-3	-3	-3	-3	-3	-3	5	1	2	2	5	3	4	3	4	5	3	2	5	3
100	2	-3	-3	-3	-3	-3	-3	-3	-3	2	2	1	2	-3	-3	-3	-3	-3	-3	3	2	3	3	3	3	3	3	3	3	3	3	3	3
101	2	-3	-3	-3	-3	-3	-3	-3	-3	1	1	1	1	2	1	1	0	0	2	1	1	1	1	1	1	1	1	1	1	1	1	1	1
102	2	-3	-3	-3	-3	-3	-3	-3	-3	1	1	1	1	3	0	1	0	0	2	1	3	3	3	3	3	3	3	2	4	3	2	4	4
103	2	-3	-3	-3	-3	-3	-3	-3	-3	2	1	1	2	-3	-3	-3	-3	-3	-3	1	1	2	2	1	1	2	3	2	3	1	1	2	3
104	2	-3	-3	-3	-3	-3	-3	-3	-3	3	1	1	1	2	1	1	0	0	2	4	1	1	1	3	4	1	1	4	4	1	1	3	4
105	2	-3	-3	-3	-3	-3	-3	-3	-3	2	2	2	2	-3	-3	-3	-3	-3	-3	3	2	3	3	2	2	3	4	1	2	1	1	2	2
106	2	-3	-3	-3	-3	-3	-3	-3	-3	2	1	1	1	1	0	1	0	0	2	1	1	2	2	2	2	3	3	1	3	1	1	3	3
107	2	-3	-3	-3	-3	-3	-3	-3	-3	2	2	1	2	-3	-3	-3	-3	-3	-3	5	1	4	2	5	2	4	2	2	4	2	1	4	2
108	2	-3	-3	-3	-3	-3	-3	-3	-3	2	2	2	2	-3	-3	-3	-3	-3	-3	3	3	3	3	3	3	3	3	3	3	3	3	3	3
109	2	-3	-3	-3	-3	-3	-3	-3	-3	2	1	1	2	-3	-3	-3	-3	-3	-3	4	3	5	5	5	5	5	5	5	5	5	5	5	5
110	2	-3	-3	-3	-3	-3	-3	-3	-3	2	1	1	2	-3	-3	-3	-3	-3	-3	3	1	3	1	4	2	4	2	1	3	2	2	2	2
111	2	-3	-3	-3	-3	-3	-3	-3	-3	2	1	1	1	2	0	0	0	1	2	5	1	3	5	4	4	4	4	4	4	4	4	4	4
112	2	-3	-3	-3	-3	-3	-3	-3	-3	2	2	1	1	2	0	1	0	0	2	3	1	3	1	1	1	1	1	1	2	1	1	1	1
113	2	-3	-3	-3	-3	-3	-3	-3	-3	2	2	1	1	1	1	0	0	0	1	2	2	2	2	2	3	2	3	2	3	3	4	2	4
114	2	-3	-3	-3	-3	-3	-3	-3	-3	1	2	2	2	-3	-3	-3	-3	-3	-3	1	1	1	1	1	1	1	1	1	5	1	1	5	1
115	2	-3	-3	-3	-3	-3	-3	-3	-3	2	2	1	2	-3	-3	-3	-3	-3	-3	3	3	1	1	3	3	1	1	1	4	1	1	2	2
116	2	-3	-3	-3	-3	-3	-3	-3	-3	2	2	1	2	-3	-3	-3	-3	-3	-3	3	2	5	5	4	3	4	3	2	4	2	1	3	4
117	2	-3	-3	-3	-3	-3	-3	-3	-3	2	2	1	1	2	1	1	0	0	2	1	1	1	1	1	1	1	1	1	4	1	1	1	1
118	2	-3	-3	-3	-3	-3	-3	-3	-3	2	2	2	2	-3	-3	-3	-3	-3	-3	4	3	4	4	3	3	3	4	3	3	3	3	3	3
119	2	-3	-3	-3	-3	-3	-3	-3	-3	3	1	1	1	2	1	1	1	1	1	1	1	1	1	1	1	1	1	1	5	1	1	5	5
120	2	-3	-3	-3	-3	-3	-3	-3	-3	2	2	1	1	2	1	1	1	0	1	1	1	1	1	1	1	1	1	1	1	1	1	1	1
121	2	-3	-3	-3	-3	-3	-3	-3	-3	2	1	1	2	-3	-3	-3	-3	-3	-3	3	1	1	1	4	1	1	1	1	1	1	1	1	1
122	2	-3	-3	-3	-3	-3	-3	-3	-3	2	1	2	2	-3	-3	-3	-3	-3	-3	3	3	3	3	3	3	3	3	3	3	3	3	3	3
123	2	-3	-3	-3	-3	-3	-3	-3	-3	3	2	1	1	3	1	1	0	0	2	4	1	3	1	3	1	3	1	1	4	1	1	3	1
124	2	-3	-3	-3	-3	-3	-3	-3	-3	1	2	2	1	2	1	1	0	0	2	3	3	3	3	3	3	3	3	3	3	3	3	3	3
125	2	-3	-3	-3	-3	-3	-3	-3	-3	2	1	1	2	-3	-3	-3	-3	-3	-3	4	3	2	2	3	3	2	2	2	4	2	2	3	3
126	2	-3	-3	-3	-3	-3	-3	-3	-3	2	2	1	1	1	0	1	0	0	2	1	1	1	3	2	2	2	4	2	4	2	2	2	3
127	2	-3	-3	-3	-3	-3	-3	-3	-3	2	2	1	1	2	0	1	0	0	2	3	3	3	3	3	3	3	3	3	3	3	3	3	3
128	2	-3	-3	-3	-3	-3	-3	-3	-3	2	1	1	2	-3	-3	-3	-3	-3	-3	1	1	1	1	1	1	1	1	1	1	1	1	1	1
129	2	-3	-3	-3	-3	-3	-3	-3	-3	3	2	1	2	-3	-3	-3	-3	-3	-3	1	1	1	1	1	1	1	1	1	3	1	1	1	1
130	2	-3	-3	-3	-3	-3	-3	-3	-3	3	1	1	2	-3	-3	-3	-3	-3	-3	4	3	4	4	4	4	4	4	4	4	4	4	4	4
131	2	-3	-3	-3	-3	-3	-3	-3	-3	2	1	1	2	-3	-3	-3	-3	-3	-3	2	2	3	3	2	2	2	2	4	4	1	1	4	4
132	2	-3	-3	-3	-3	-3	-3	-3	-3	2	2	2	2	-3	-3	-3	-3	-3	-3	2	2	1	1	3	3	2	2	2	4	2	2	3	3
133	2	-3	-3	-3	-3	-3	-3	-3	-3	2	2	1	2	-3	-3	-3	-3	-3	-3	2	2	2	2	3	2	3	3	1	3	1	1	3	3
134	2	-3	-3	-3	-3	-3	-3	-3	-3	2	2	1	2	-3	-3	-3	-3	-3	-3	2	3	3	3	3	3	3	3	2	3	1	1	3	3
135	2	-3	-3	-3	-3	-3	-3	-3	-3	2	1	1	2	-3	-3	-3	-3	-3	-3	1	1	5	5	3	3	3	3	2	2	3	1	2	2
136	2	-3	-3	-3	-3	-3	-3	-3	-3	2	2	2	1	1	1	0	0	0	2	2	2	1	3	1	1	2	3	1	3	1	1	4	4
137	2	-3	-3	-3	-3	-3	-3	-3	-3	2	1	2	2	-3	-3	-3	-3	-3	-3	3	4	5	3	5	3	5	4	2	5	2	1	5	3
138	2	-3	-3	-3	-3	-3	-3	-3	-3	2	2	1	1	2	1	0	0	0	2	3	2	1	1	2	4	1	2	2	3	1	1	2	3
139	2	-3	-3	-3	-3	-3	-3	-3	-3	1	1	1	2	-3	-3	-3	-3	-3	-3	2	2	2	2	2	2	2	2	2	4	2	2	4	4
140	2	-3	-3	-3	-3	-3	-3	-3	-3	2	2	1	1	3	1	0	1	0	2	4	3	2	2	2	2	4	4	3	4	2	2	4	4
141	2	-3	-3	-3	-3	-3	-3	-3	-3	1	2	2	1	2	0	1	0	0	2	3	2	1	1	2	1	1	1	1	5	1	1	2	4
142	2	-3	-3	-3	-3	-3	-3	-3	-3	2	2	1	2	-3	-3	-3	-3	-3	-3	1	1	1	1	2	2	1	1	3	4	2	2	4	4
143	2	-3	-3	-3	-3	-3	-3	-3	-3	2	2	1	1	1	0	1	0	0	2	3	1	4	2	2	2	5	2	4	5	1	1	3	4
144	2	-3	-3	-3	-3	-3	-3	-3	-3	3	2	1	2	-3	-3	-3	-3	-3	-3	2	3	1	1	4	4	4	4	1	4	1	1	4	4
145	2	-3	-3	-3	-3	-3	-3	-3	-3	1	2	2	2	-3	-3	-3	-3	-3	-3	3	5	2	4	1	3	2	4	1	4	3	1	1	3
146	2	-3	-3	-3	-3	-3	-3	-3	-3	3	2	2	2	-3	-3	-3	-3	-3	-3	3	2	3	4	3	2	4	2	4	3	4	3	3	4
147	2	-3	-3	-3	-3	-3	-3	-3	-3	4	2	1	2	-3	-3	-3	-3	-3	-3	3	4	2	4	1	1	1	5	1	3	2	5	4	2
148	2	-3	-3	-3	-3	-3	-3	-3	-3	1	2	1	1	1	0	1	1	0	2	2	2	2	3	2	1	2	1	1	2	3	2	2	1
149	2	-3	-3	-3	-3	-3	-3	-3	-3	4	2	2	2	-3	-3	-3	-3	-3	-3	4	3	1	1	1	1	4	4	1	3	1	1	3	2
150	2	-3	-3	-3	-3	-3	-3	-3	-3	1	2	1	1	3	1	1	1	0	2	5	5	5	5	5	5	5	5	3	5	4	1	4	4
151	2	-3	-3	-3	-3	-3	-3	-3	-3	2	2	2	2	-3	-3	-3	-3	-3	-3	2	2	2	2	3	4	2	3	3	3	3	3	2	3
152	2	-3	-3	-3	-3	-3	-3	-3	-3	4	2	1	2	-3	-3	-3	-3	-3	-3	3	4	2	4	2	4	3	3	4	4	2	2	3	3
153	2	-3	-3	-3	-3	-3	-3	-3	-3	2	2	2	1	1	1	0	0	0	2	2	2	1	3	1	1	2	3	1	3	1	1	4	4
154	2	-3	-3	-3	-3	-3	-3	-3	-3	2	2	1	1	1	0	1	0	0	2	3	5	2	4	5	5	5	5	1	5	1	1	5	5
155	2	-3	-3	-3	-3	-3	-3	-3	-3	2	2	1	1	1	1	0	0	0	2	3	3	2	4	2	2	4	4	3	4	2	2	4	4
156	2	-3	-3	-3	-3	-3	-3	-3	-3	2	2	1	1	1	0	1	0	0	2	2	4	2	3	2	4	3	3	4	4	1	1	4	4
157	2	-3	-3	-3	-3	-3	-3	-3	-3	2	2	1	1	1	0	1	0	0	1	3	2	1	4	1	1	1	5	1	4	1	1	2	4
158	2	-3	-3	-3	-3	-3	-3	-3	-3	2	2	1	1	1	0	1	1	0	2	3	5	2	4	2	4	3	3	2	4	1	1	4	4
159	2	-3	-3	-3	-3	-3	-3	-3	-3	2	2	1	1	2	1	1	0	0	2	4	4	4	4	4	4	4	4	4	4	2	1	4	4
160	2	-3	-3	-3	-3	-3	-3	-3	-3	2	2	1	1	2	1	1	0	0	2	4	3	4	3	4	3	4	3	4	4	1	1	4	4
161	2	-3	-3	-3	-3	-3	-3	-3	-3	2	2	1	1	2	1	1	0	0	2	4	3	4	3	4	3	4	3	4	3	1	1	4	4
162	2	-3	-3	-3	-3	-3	-3	-3	-3	2	2	1	1	2	1	1	0	0	2	4	3	4	3	4	3	4	3	4	4	1	1	4	4
163	2	-3	-3	-3	-3	-3	-3	-3	-3	2	2	1	1	2	0	1	0	0	2	4	3	4	3	4	3	4	3	4	4	1	1	4	4
164	2	-3	-3	-3	-3	-3	-3	-3	-3	2	2	1	1	1	0	1	0	0	2	4	3	4	3	4	3	4	3	4	4	2	1	4	4
165	2	-3	-3	-3	-3	-3	-3	-3	-3	2	2	1	1	2	0	1	0	0	2	3	3	3	3	3	3	3	3	3	3	1	1	4	4
166	2	-3	-3	-3	-3	-3	-3	-3	-3	2	2	1	1	2	1	1	0	0	2	5	4	5	4	5	4	5	4	4	4	2	1	5	4
167	2	-3	-3	-3	-3	-3	-3	-3	-3	2	2	1	1	1	0	1	0	0	2	4	4	4	4	4	4	4	4	4	4	1	1	4	4
168	2	-3	-3	-3	-3	-3	-3	-3	-3	2	1	1	1	2	1	1	0	1	2	4	3	4	3	4	3	4	3	4	4	1	1	4	3
169	2	-3	-3	-3	-3	-3	-3	-3	-3	2	2	1	2	-3	-3	-3	-3	-3	-3	4	3	4	3	4	3	4	3	4	4	2	1	4	4
170	2	-3	-3	-3	-3	-3	-3	-3	-3	2	1	1	1	3	1	1	1	0	2	5	5	5	5	5	4	5	4	5	4	2	2	5	4
171	2	-3	-3	-3	-3	-3	-3	-3	-3	2	2	1	1	2	1	1	0	0	2	3	3	3	3	3	3	3	3	3	3	1	1	4	4
172	2	-3	-3	-3	-3	-3	-3	-3	-3	2	2	1	1	1	0	1	0	0	2	3	2	3	2	3	2	3	2	3	2	1	1	3	3
173	2	-3	-3	-3	-3	-3	-3	-3	-3	3	1	1	1	1	0	1	0	0	2	4	3	4	3	4	3	4	3	4	4	2	2	4	4
174	2	-3	-3	-3	-3	-3	-3	-3	-3	3	1	1	1	1	0	1	0	0	2	5	4	5	4	5	4	5	4	5	4	1	1	5	4
175	2	-3	-3	-3	-3	-3	-3	-3	-3	2	2	1	1	1	0	1	0	0	2	2	2	2	2	2	2	2	2	2	2	1	1	2	2
176	2	-3	-3	-3	-3	-3	-3	-3	-3	2	1	1	1	2	1	1	0	0	2	4	3	4	3	4	3	4	3	4	3	1	1	4	3
177	2	-3	-3	-3	-3	-3	-3	-3	-3	2	2	1	1	2	0	1	0	0	2	3	3	3	3	3	3	3	3	3	3	1	1	3	3
178	2	-3	-3	-3	-3	-3	-3	-3	-3	2	1	1	1	2	0	1	0	0	2	4	3	4	3	4	3	4	3	4	5	1	1	4	4
179	2	-3	-3	-3	-3	-3	-3	-3	-3	2	1	1	2	-3	-3	-3	-3	-3	-3	2	2	1	1	2	2	4	4	2	4	2	2	4	4
180	2	-3	-3	-3	-3	-3	-3	-3	-3	2	1	1	2	-3	-3	-3	-3	-3	-3	4	3	4	3	4	3	4	3	4	5	3	2	4	3
181	2	-3	-3	-3	-3	-3	-3	-3	-3	2	2	2	2	-3	-3	-3	-3	-3	-3	2	1	2	2	3	2	2	1	1	3	3	1	3	3
182	2	-3	-3	-3	-3	-3	-3	-3	-3	2	2	1	2	-3	-3	-3	-3	-3	-3	2	3	2	2	2	3	3	4	3	5	3	2	3	4
183	2	-3	-3	-3	-3	-3	-3	-3	-3	3	1	1	2	-3	-3	-3	-3	-3	-3	2	3	3	5	3	4	2	4	2	4	3	3	3	5
184	2	-3	-3	-3	-3	-3	-3	-3	-3	3	2	1	2	-3	-3	-3	-3	-3	-3	2	3	3	4	3	3	4	4	3	3	2	2	3	4
185	2	-3	-3	-3	-3	-3	-3	-3	-3	2	1	2	2	-3	-3	-3	-3	-3	-3	2	3	3	4	2	3	3	4	3	3	4	3	2	3
186	2	-3	-3	-3	-3	-3	-3	-3	-3	2	2	1	2	-3	-3	-3	-3	-3	-3	3	4	4	3	2	2	2	1	1	1	2	1	2	2
187	2	-3	-3	-3	-3	-3	-3	-3	-3	2	2	2	2	-3	-3	-3	-3	-3	-3	2	2	3	3	3	2	2	2	2	4	2	1	1	1
188	2	-3	-3	-3	-3	-3	-3	-3	-3	2	2	1	2	-3	-3	-3	-3	-3	-3	3	4	1	1	1	1	1	1	1	4	1	1	2	2
189	2	-3	-3	-3	-3	-3	-3	-3	-3	3	2	1	2	-3	-3	-3	-3	-3	-3	5	2	5	2	5	2	5	2	5	5	4	4	5	5
190	2	-3	-3	-3	-3	-3	-3	-3	-3	2	2	2	1	2	1	1	0	0	1	1	3	1	2	1	3	1	3	1	2	1	1	1	3
191	2	-3	-3	-3	-3	-3	-3	-3	-3	2	2	1	2	-3	-3	-3	-3	-3	-3	4	5	1	1	1	3	1	5	1	5	1	1	3	5
192	2	-3	-3	-3	-3	-3	-3	-3	-3	3	1	1	2	-3	-3	-3	-3	-3	-3	2	2	3	2	2	1	4	4	4	4	2	1	4	4
193	2	-3	-3	-3	-3	-3	-3	-3	-3	2	1	1	2	-3	-3	-3	-3	-3	-3	2	3	2	2	2	4	3	4	4	5	2	2	2	2
194	2	-3	-3	-3	-3	-3	-3	-3	-3	2	2	1	2	-3	-3	-3	-3	-3	-3	3	4	4	5	3	3	5	4	3	5	3	3	4	4

## Sheet: Questionnaire（pedestrian)
Number	Preferred Mode of Travel	Are You Concerned About the Safety of Autonomous Vehicles?	In an Emergency Situation, Who Should Handle It to Make You Feel Safe?	1. "You are about to cross a pedestrian crossing that is not controlled by traffic signals, and a vehicle is approaching the crossing at high speed. How likely are you to choose to rush across? — If the approaching vehicle is human-driven."	If the Approaching Vehicle is Autonomous	2. "During peak hours with heavy traffic, there are queued vehicles in front of a pedestrian crossing, and the pedestrian green light is about to end. How likely are you to choose to cross quickly? — If the first vehicle in the queue is human-driven."	If the First Vehicle in the Queue is Autonomous	3. "During off-peak hours with light traffic at an intersection, you are about to cross a pedestrian crossing when the pedestrian red light turns on, and a vehicle is approaching the crossing. How likely are you to choose to jaywalk and rush across? — If the approaching vehicle is human-driven."	If the Passing Vehicle is Autonomous
1	1	2	1	3	2	2	1	2	1
2	1	2	1	3	1	3	2	1	2
3	1	4	1	5	1	3	5	1	1
4	1	2	2	2	2	2	2	2	2
5	1	2	1	1	2	1	2	1	2
6	1	2	2	1	1	3	3	1	1
7	1	3	1	1	5	1	5	1	5
8	1	4	1	3	4	5	3	3	1
9	1	2	1	3	4	3	4	3	3
10	1	2	2	1	1	1	1	1	1
11	1	3	2	4	2	2	4	4	2
12	1	2	1	1	1	1	1	1	1
13	1	2	1	4	1	5	1	1	1
14	1	3	1	1	1	3	3	1	1
15	1	3	1	1	4	2	4	4	5
16	1	2	1	3	3	4	1	1	1
17	1	4	1	2	2	2	2	3	3
18	1	2	1	4	1	5	1	3	2
19	1	3	1	2	3	2	2	2	2
20	1	2	1	1	1	1	1	1	1
21	1	1	2	5	5	5	5	5	5
22	1	2	1	2	2	4	2	1	1
23	1	1	2	4	4	4	4	3	3
24	1	2	1	1	1	1	1	1	1
25	1	2	1	2	1	2	1	1	1
26	1	2	1	3	3	3	3	3	3
27	1	3	1	4	3	5	5	4	3
28	1	1	1	1	3	1	4	1	1
29	1	2	1	3	2	3	3	1	1
30	1	2	1	2	4	2	4	4	4
31	1	2	2	2	5	5	5	5	5
32	1	2	1	1	1	1	1	1	1
33	1	3	1	1	1	3	1	1	1
34	1	2	1	1	5	4	2	1	5
35	1	3	1	1	1	1	1	1	1
36	1	1	2	3	3	3	3	3	3
37	1	2	2	1	1	3	3	2	2
38	1	2	1	3	3	2	2	2	4
39	1	3	1	5	1	5	1	1	1
40	1	2	1	2	3	1	1	1	1
41	1	3	1	1	1	1	1	2	1
42	1	2	2	1	1	3	5	1	1
43	1	2	1	2	2	2	3	2	2
44	1	3	1	1	2	1	1	1	1
45	1	2	1	1	3	3	5	5	5
46	1	1	2	1	1	1	1	1	1
47	1	2	1	3	2	1	1	1	1
48	1	2	1	2	2	3	3	3	3
49	1	2	1	1	1	3	4	1	1
50	1	3	1	1	1	4	2	1	1
51	1	2	1	4	2	4	4	3	2
52	1	2	2	4	2	5	2	3	2
53	1	2	1	1	1	4	2	2	1
54	1	1	1	1	1	1	1	1	1
55	1	2	1	1	1	2	2	1	1
56	1	2	1	1	3	1	1	1	1
57	1	2	1	1	1	1	1	1	1
58	1	2	1	1	1	3	4	2	3
59	1	2	1	1	4	3	3	3	3
60	1	2	1	1	1	4	4	4	4
61	1	2	1	1	1	5	5	3	3
62	1	3	1	1	1	1	1	1	1
63	1	2	1	1	1	1	1	1	1
64	1	2	1	1	1	1	1	1	1
65	1	2	1	1	2	2	2	2	2
66	1	2	1	1	1	1	1	1	1
67	1	2	1	3	2	2	2	2	2
68	1	2	1	1	1	1	1	1	1
69	1	3	1	3	2	4	2	4	2
70	1	2	1	2	1	4	2	2	3
71	1	3	2	1	4	4	5	1	1
72	1	2	1	1	4	3	3	1	1
73	1	4	1	1	1	1	3	1	1
74	1	2	1	2	1	4	4	1	1
75	1	2	1	1	1	1	1	1	1
76	1	2	2	2	2	2	2	2	2
77	1	2	1	1	1	5	2	1	1
78	1	2	1	4	2	5	2	4	2
79	1	3	1	1	1	1	1	1	1
80	1	2	1	2	3	2	3	2	3
81	1	2	1	1	1	1	1	1	1
82	1	2	1	3	3	3	3	3	3
83	1	2	1	3	3	3	3	3	3
84	1	3	1	3	4	2	3	2	3
85	1	2	1	4	4	4	4	4	3
86	1	3	1	5	5	5	5	5	5
87	1	3	1	5	3	5	4	3	3
88	1	3	1	1	1	1	1	1	1
89	1	2	2	1	4	1	4	1	4
90	1	2	1	3	4	3	3	3	3
91	1	2	2	1	1	1	1	1	1
92	1	2	2	1	1	1	1	1	1
93	1	1	1	3	3	3	3	3	3
94	1	2	1	1	1	1	2	1	1
95	1	2	2	2	4	4	2	1	1
96	1	2	1	2	4	2	2	2	2
97	1	3	1	1	1	3	3	1	1
98	1	2	1	2	2	4	2	1	1
99	1	2	2	1	1	4	4	1	1
100	1	3	1	1	1	3	1	1	1
101	1	3	1	4	3	3	4	3	3
102	1	2	2	1	1	2	2	1	1
103	1	1	2	1	1	1	1	1	1
104	1	2	1	3	3	2	2	2	2
105	1	2	1	1	1	1	1	1	1
106	1	2	1	3	4	2	4	3	3
107	1	2	1	3	3	3	3	3	3
108	1	3	1	3	3	3	3	3	3
109	1	2	1	1	1	1	2	2	2
110	1	2	1	3	2	3	2	3	2
111	1	2	1	5	2	5	5	1	1
112	1	2	2	1	1	1	1	1	1
113	1	2	1	1	1	1	1	1	1
114	1	2	1	1	1	1	1	1	1
115	1	2	1	1	2	1	2	1	1
116	1	2	1	1	1	3	3	2	2
117	1	3	2	2	3	4	4	1	1
118	1	2	2	1	1	3	3	1	1
119	1	2	1	1	1	2	1	1	1
120	1	3	1	2	1	2	1	1	1
121	1	3	1	2	2	2	2	1	1
122	1	3	1	1	1	1	1	1	1
123	1	2	1	1	1	2	2	2	2
124	1	1	2	1	1	1	1	1	1
125	1	2	1	2	1	3	2	4	3
126	1	2	1	1	4	3	5	1	1
127	1	2	1	2	2	4	3	1	1
128	1	2	1	3	3	3	3	3	4
129	1	2	1	2	1	1	1	1	1
130	1	3	1	3	3	3	4	1	1
131	1	2	1	4	3	3	4	4	4
132	1	3	1	1	1	4	4	2	3
133	1	2	1	1	1	3	3	1	1
134	1	2	1	4	4	5	3	4	3
135	1	2	2	1	1	1	1	1	1
136	1	2	1	4	4	4	4	4	4
137	1	2	2	1	1	1	1	1	1
138	1	1	2	4	4	4	4	5	4
139	1	2	1	3	4	1	1	1	1
140	1	2	1	1	1	4	3	1	1
141	1	2	1	3	1	2	4	3	2
142	1	2	2	3	4	4	3	4	3
143	1	3	1	1	1	1	3	1	2
144	1	4	1	1	1	1	1	1	1
145	1	2	1	2	1	2	2	1	1
146	1	2	1	1	1	5	2	1	1
147	1	2	2	1	1	1	1	1	1
148	1	2	1	4	2	4	3	1	1
149	1	2	2	1	1	1	1	1	1
150	1	3	1	3	3	3	3	3	3
151	1	2	1	1	1	1	1	1	1
152	1	2	1	2	1	4	2	1	1
153	1	2	1	5	2	4	4	5	4
154	1	2	2	3	3	3	3	1	1
155	1	1	2	1	1	1	1	1	1
156	1	4	1	4	1	4	1	4	1
157	1	2	1	3	5	3	5	3	5
158	1	2	1	1	1	1	1	1	1
159	1	3	1	1	2	4	4	3	3
160	1	2	1	1	1	4	3	1	1
161	1	2	1	5	5	3	3	3	3
162	1	2	1	1	1	1	1	1	1
163	1	2	1	4	1	2	4	1	1
164	1	2	1	2	1	2	1	1	1
165	1	1	1	2	2	2	2	2	2
166	1	2	1	3	3	3	1	1	1
167	1	2	2	1	1	2	3	1	1
168	1	2	1	1	3	4	4	1	1
169	1	1	1	5	1	4	2	4	2
170	1	1	1	1	1	1	1	1	1
171	1	2	1	1	3	3	3	1	1
172	1	2	2	1	1	2	2	2	2
173	1	1	2	1	3	3	3	1	1
174	1	2	2	1	1	2	3	1	1
175	1	2	1	1	1	1	1	1	1
176	1	2	2	1	1	1	1	1	1
177	1	2	1	1	2	3	2	1	1
178	1	2	2	1	1	3	5	1	1
179	1	2	1	3	3	3	3	3	3
180	1	1	1	1	1	4	2	1	1
181	1	2	1	1	1	1	1	1	1
182	1	2	1	2	3	3	5	1	1
183	1	3	1	2	2	2	2	2	2
184	1	2	1	1	1	3	3	1	1
185	1	2	1	1	1	3	1	1	1
186	1	2	1	1	3	1	3	1	3
187	1	2	1	2	3	3	2	3	2
188	1	2	1	1	2	3	4	1	2
189	1	2	1	3	1	4	1	4	1
190	1	2	1	1	1	3	3	1	1
191	1	2	1	3	3	3	3	3	3
192	1	2	1	3	4	4	4	5	3
193	1	2	1	1	3	1	1	1	1
194	1	2	1	4	3	4	3	4	3
195	1	2	1	1	1	1	1	1	1
196	1	3	1	1	1	1	1	1	1
197	1	1	2	1	1	4	4	1	1
198	1	4	2	1	1	2	1	1	1
199	1	1	2	1	1	3	3	3	3
200	1	2	2	4	4	4	4	4	4
201	1	2	2	2	4	5	3	4	2
202	1	1	1	4	3	4	4	4	4
203	1	2	2	2	2	2	5	1	1
204	1	1	1	1	1	1	1	1	1
205	1	2	1	1	1	1	1	1	1
206	1	2	1	1	1	1	1	1	1
207	1	3	1	1	1	1	1	1	1
208	1	2	2	1	1	1	1	1	1
209	1	2	1	1	1	1	1	1	1
210	1	4	1	5	1	5	1	5	1
211	1	2	2	4	3	2	4	3	3
212	1	4	1	1	1	5	5	1	1
213	1	2	2	1	1	2	1	1	1
214	1	3	1	2	3	2	1	2	2
215	1	3	1	3	2	3	2	2	1
216	1	2	1	1	2	1	2	1	2
217	1	3	1	1	1	1	1	1	1
218	1	2	1	1	1	1	1	1	1
219	1	3	1	1	1	1	1	1	1
220	1	2	1	2	1	4	3	1	1
221	1	2	1	1	1	3	3	1	1
222	1	2	1	1	1	3	3	1	1
223	1	1	1	1	1	2	5	1	1
